# Supplementary material for: Identifying Human SIRT1 Substrates by Integrating Heterogeneous Information from Various Sources
Source: Sci Rep. 2017 Jul 4;7:4614. doi: 10.1038/s41598-017-04847-7 (PMC5496887; doi:10.1038/s41598-017-04847-7)
Supplement: Supplementary file 2 — Table S1 [file 41598_2017_4847_MOESM2_ESM.xls]

## Sheet: Sheet1
Table S1. SIRT1 substrates proteins and sites used as positive dataset for the prediction.
The highlighted lines are abandoned data which can’t be trimmed into standard prediction uniform.
SwissAccessionNumber	Protein Name	Position	Sequence	Pubmed ID
Q9NR19	ACSA_HUMAN	K661	APGLPKTRSGKIMRRVLRKIA	16790548
P10275	ANDR_HUMAN	K630	YEAGMTLGARKLKKLGNLKLQ	22131404
P10275	ANDR_HUMAN	K632	AGMTLGARKLKKLGNLKLQEE	16923962
P10275	ANDR_HUMAN	K633	GMTLGARKLKKLGNLKLQEEG	16923962
P27695	APEX1_HUMAN	K27	LRTEPEAKKSKTAAKKNDKEA	22918947 19934257
P27695	APEX1_HUMAN	K31	PEAKKSKTAAKKNDKEAAGEG	22918947 19934257
P27695	APEX1_HUMAN	K32	EAKKSKTAAKKNDKEAAGEGP	22918947 19934257
P27695	APEX1_HUMAN	K35	KSKTAAKKNDKEAAGEGPALY	22918947 19934257
O00327	BMAL1_HUMAN	K538	PPPDASSPGGKKILNGGTPDI	24089055
P35222	CTNB1_HUMAN	K49	ATTTAPSLSGKGNPEEEDVDT	23364955
P35222	CTNB1_HUMAN	K345	KLLWTTSRVLKVLSVCSSNKP	23364955
P35222	CTNB1_HUMAN	K354	LKVLSVCSSNKPAIVEAGGMQ	24049067
P26358	DNMT1_HUMAN	K1349	CQLSVVVDDKKFVSNITRLSS	21947282 21947282
P26358	DNMT1_HUMAN	K1415	YQPILRDHICKDMSALVAARM	21947282 21947282
Q09472	EP300_HUMAN	K1020	TETEERSTELKTEIKEEEDQP	15632193 23297412
Q09472	EP300_HUMAN	K1024	ERSTELKTEIKEEEDQPSTSA	15632193 23297412
Q99814	EPAS1_HUMAN	K385	DSSGKGAVSEKSNFLFTKLKE	22807441
Q99814	EPAS1_HUMAN	K685	HVSTFKTRSAKGFGARGPDVL	22807441
Q99814	EPAS1_HUMAN	K741	STSHLMWKRMKNLRGGSCPLM	22807441
Q9Y261	FOXA2_HUMAN	K259	LRRQKRFKCEKQLALKEAAGA	23416070
Q12778	FOXO1_HUMAN	K262	RRAASMDNNSKFAKSRSRAAK	24020006
O43524	FOXO3_HUMAN	K271	TKSRGRAAKKKAALQTAPESA	22820736
O43524	FOXO3_HUMAN	K290	SADDSPSQLSKWPGSPTSRSS	23471411
P49841	GSK3B_HUMAN	K205	VLKLCDFGSAKQLVRGEPNVS	23292070
P10412	H14_HUMAN	K26	EKTPVKKKARKSAGAAKRKAS	15469825
P68431	H31_HUMAN	K15	KQTARKSTGGKAPRKQLATKA	23892288
P68431	H31_HUMAN	K19	RKSTGGKAPRKQLATKAARKS	22811431
P68431	H31_HUMAN	K57	VALREIRRYQKSTELLIRKLP	22811431 19411844
P62805	H4_HUMAN	K13	GRGKGGKGLGKGGAKRHRKVL	23892288 22811431
P62805	H4_HUMAN	K17	GGKGLGKGGAKRHRKVLRDNI	23892288 10693811 16079181
Q14526	HIC1_HUMAN	K314	DGPSLLYRWMKHEPGLGSYGD	23417673 17283066
Q16665	HIF1A_HUMAN	K674	SRTASPNRAGKGVIEQTEKSH	20620956 23240041
Q00613	HSF1_HUMAN	K80	VRQLNMYGFRKVVHIEQGGLV	19229036
Q8N163	K1967_HUMAN	K112	PGQAVPWNAVKVQTLSNQPLL	24126058
Q8N163	K1967_HUMAN	K215	QRAGGEPWGAKKPRHDLPPYR	24126058
Q9H7Z6	KAT8_HUMAN	K113	WVDKNRLALTKTVKDAVQKNS	22826441
Q9H7Z6	KAT8_HUMAN	K154	RKHDEINHVQKTYAEMDPTTA	22826441
Q9H7Z6	KAT8_HUMAN	K168	EMDPTTAALEKEHEAITKVKY	22826441
Q9H7Z6	KAT8_HUMAN	K274	CLLAKLFLDHKTLYFDVEPFV	21502975
Q9H7Z6	KAT8_HUMAN	K410	LQSLNMVKYWKGQHVICVTPK	22826441
Q7L590	MCM10_HUMAN	K312	KVTPQSVNSGKTFSIWKLNDL	23449222
Q7L590	MCM10_HUMAN	K390	MGEALDLGTCKAKKKNGEPCT	23449222
Q7L590	MCM10_HUMAN	K674	KLRAKGQVLTKTNPNSIKKKQ	23449222
Q7L590	MCM10_HUMAN	K681	VLTKTNPNSIKKKQKDPQDIL	23449222
Q7L590	MCM10_HUMAN	K682	LTKTNPNSIKKKQKDPQDILE	23449222
Q7L590	MCM10_HUMAN	K683	TKTNPNSIKKKQKDPQDILEV	23449222
Q7L590	MCM10_HUMAN	K685	TNPNSIKKKQKDPQDILEVKE	23449222
Q7L590	MCM10_HUMAN	K737	SEEFQKILKAKSKHTGILKEA	23449222
Q7L590	MCM10_HUMAN	K739	EFQKILKAKSKHTGILKEAEA	23449222
Q7L590	MCM10_HUMAN	K745	KAKSKHTGILKEAEAEMQERY	23449222
Q7L590	MCM10_HUMAN	K761	MQERYFEPLVKKEQMEEKMRN	23449222
Q7L590	MCM10_HUMAN	K768	PLVKKEQMEEKMRNIREVKCR	23449222
Q7L590	MCM10_HUMAN	K847	LYKWERDGMLKEKTGPKIGGE	23449222
Q7L590	MCM10_HUMAN	K849	KWERDGMLKEKTGPKIGGETL	23449222
Q14814	MEF2D_HUMAN	K439	TVTTHPHISIKSEPVSPSRER	16166628
P29474	NOS3_HUMAN	K494	AAKGTGITRKKTFKEVANAVK	23806688 17785417
P29474	NOS3_HUMAN	K504	KTFKEVANAVKISASLMGTVM	23806688 17785417
P04637	P53_HUMAN	K120	RLGFLHSGTAKSVTCTYSPAL	24038750
P04637	P53_HUMAN	K164	GTRVRAMAIYKQSQHMTEVVR	24038750
P04637	P53_HUMAN	K373	RAHSSHLKSKKGQSTSRHKKL	23384296
P04637	P53_HUMAN	K381	SKKGQSTSRHKKLMFKTEGPD	14982997 24020006
P04637	P53_HUMAN	K382	KKGQSTSRHKKLMFKTEGPDS	14982997 11672523 14522900 16079181 12006491 16354677 24020006
O60331	PI51C_HUMAN	K265	KGSTYKRRASKKEKEKSFPTY	20668706
O60331	PI51C_HUMAN	K268	TYKRRASKKEKEKSFPTYKDL	20668706
P37231	PPARG_HUMAN	K268	KAKARAILTGKTTDKSPFVIY	23845782 22863012
P37231	PPARG_HUMAN	K293	LMMGEDKIKFKHITPLQEQSK	23845782 22863012
Q9UBK2	PRGC1_HUMAN	K145	PQEAEEPSLLKKLLLAPANTQ	15744310
Q9UBK2	PRGC1_HUMAN	K184	HRIRTNPAIVKTENSWSNKAK	15744310
Q9UBK2	PRGC1_HUMAN	K254	TQSQSQHLQAKPTTLSLPLTP	15744310
Q9UBK2	PRGC1_HUMAN	K271	PLTPESPNDPKGSPFENKTIE	15744310
Q9UBK2	PRGC1_HUMAN	K278	NDPKGSPFENKTIERTLSVEL	15744310
Q9UBK2	PRGC1_HUMAN	K321	RASPKLKSSCKTVVPPPSKKP	15744310
Q9UBK2	PRGC1_HUMAN	K347	SGTQGNNSTKKGPEQSELYAQ	15744310
Q9UBK2	PRGC1_HUMAN	K413	ELQDSRQLENKDVSSDWQGQI	15744310
Q9UBK2	PRGC1_HUMAN	K442	CYLRETLEASKQVSPCSTRKQ	15744310
Q9UBK2	PRGC1_HUMAN	K451	SKQVSPCSTRKQLQDQEIRAE	15744310
Q9UBK2	PRGC1_HUMAN	K758	LYFCGRKQFFKSNYADLDSNS	15744310
Q9UBK2	PRGC1_HUMAN	K779	DDFDPASTKSKYDSLDFDSLL	15744310
O15105	SMAD7_HUMAN	K64	GPGRAGCCLGKAVRGAKGHHH	17098745 23075334
O15105	SMAD7_HUMAN	K70	CCLGKAVRGAKGHHHPHPPAA	17098745 23075334
P51692	STA5B_HUMAN	K681	PDRPKDEVYSKYYTPVPCESA	23980167
P51692	STA5B_HUMAN	K694	TPVPCESATAKAVDGYVKPQI	23980167
P51692	STA5B_HUMAN	K701	ATAKAVDGYVKPQIKQVVPEF	23980167
P51692	STA5B_HUMAN	K705	AVDGYVKPQIKQVVPEFVNAS	23980167
P40763	STAT3_HUMAN	K679	PLVYLYPDIPKEEAFGKYCRP	23681230 19295512
P40763	STAT3_HUMAN	K685	PDIPKEEAFGKYCRPESQEHP	23681230
P40763	STAT3_HUMAN	K707	ADPGSAAPYLKTKFICVTPTT	23681230 19295512
P40763	STAT3_HUMAN	K709	PGSAAPYLKTKFICVTPTTCS	23681230 19295512
Q15831	STK11_HUMAN	K48	PRRKRAKLIGKYLMGDLLGEG	18687677
O43463	SUV91_HUMAN	K266	WGVRTLEKIRKNSFVMEYVGE	24020006 18004385
P10636	TAU_HUMAN	K480	TPRGAAPPGQKGQANATRIPA	20869593
P10636	TAU_HUMAN	K491	GQANATRIPAKTPPAPKTPPS	20869593
P10636	TAU_HUMAN	K497	RIPAKTPPAPKTPPSSGEPPK	20869593
Q04206	TF65_HUMAN	K310	EKRKRTYETFKSIMKKSPFSG	15964800 15152190 23855981 23547809
P63279	UBC9_HUMAN	K65	GGLFKLRMLFKDDYPSSPPKC	23395904
Q9UPT9	UBP22_HUMAN	K129	IYDKDMEIIAKEEQRKAWKMQ	23382074
P23025	XPA_HUMAN	K63	AAATGGMANVKAAPKIIDTGG	20670893
P23025	XPA_HUMAN	K67	GGMANVKAAPKIIDTGGGFIL	20670893
P12956	XRCC6_HUMAN	K539	VYPPDYNPEGKVTKRKHDNEG	23855981 15023334
P12956	XRCC6_HUMAN	K542	PDYNPEGKVTKRKHDNEGSGS	23855981 15023334
P46937	YAP1_HUMAN	K494	NDMESVLAATKLDKESFLTWL	22544757
Q6IT96	Q6IT96_HUMAN	K432	DSEEEGEGGRKNSSNFKKAKR	23852118
Q01826	SATB1_HUMAN	K136	AQAKGLIQVGKWNPVPLSYVT	22328728
Q01826	SATB1_HUMAN	K175	TLKIQLHSCPKLEDLPPEQWS	22328728
Q9UIF9	BAZ2A_HUMAN	K633	GKRGRPRNTEKAKTKEVPKVK	19578370
Q92993	KAT5_HUMAN	K327	CLLAKCFLDHKTLYYDTDPFL	22586264
P01106	MYC_HUMAN	K323	PSTRKDYPAAKRVKLDSVRVL	19364925
Q6UUV9	CRTC1_HUMAN	K13	TSNNPRKFSEKIALHNQKQAE	22179316
Q6UUV9	CRTC1_HUMAN	K20	FSEKIALHNQKQAEETAAFEE	22179316
Q13133	NR1H3_HUMAN	K432	EQVFALRLQDKKLPPLLSEIW	17936707
P51608	MECP2_HUMAN	K464	ATAATAAEKYKHRGEGERKDI	22677942
Q02577	HEN2_HUMAN	K49	EPVEEAEGDGKGGSRAALYPH	22169038
P17735	ATTY_HUMAN	K50	RWSVRPSDMAKKTFNPIRAIV	15719057
O60331	PI51C_HUMAN	K265	KGSTYKRRASKKEKEKSFPTY	20668706
O60331	PI51C_HUMAN	K268	KRRASKKEKEKSFPTYKDLDF	20668706
P23443	KS6B1_HUMAN	K484	PIRQPNSGPYKKQAFPMISKR	24652283
P23443	KS6B1_HUMAN	K485	IRQPNSGPYKKQAFPMISKRP	24652283
P63104	1433Z_HUMAN	K49	EERNLLSVAYKNVVGARRSSW	21884983
P27695	APEX1_HUMAN	K6	-----MPKRGKKGAVAEDGDE	22918947 19934257
P27695	APEX1_HUMAN	K7	----MPKRGKKGAVAEDGDEL	22918947 19934257
Q16695	H31T_HUMAN	K10	-MARTKQTARKSTGGKAPRKQ	23892288
P62805	H4_HUMAN	K6	-----MSGRGKGGKGLGKGGA	23892288 22811431
P62805	H4_HUMAN	K9	--MSGRGKGGKGLGKGGAKRH	23892288
Q7L590	MCM10_HUMAN	K868	TLLPRGEEHAKFLNSLK----	23449222
Q7L590	MCM10_HUMAN	K874	EEHAKFLNSLK----------	23449222
P18669	PGAM1_HUMAN	K253	MEAVAAQGKAKK---------	22157007
P18669	PGAM1_HUMAN	K251	KAMEAVAAQGKAKK-------	22157007
P18669	PGAM1_HUMAN	K254	EAVAAQGKAKK----------	22157007
P23443	KS6B1_HUMAN	K493	YKKQAFPMISKRPEHLRMNL-	24652283
