# Supplementary material for: Identifying Human SIRT1 Substrates by Integrating Heterogeneous Information from Various Sources
Source: Sci Rep. 2017 Jul 4;7:4614. doi: 10.1038/s41598-017-04847-7 (PMC5496887; doi:10.1038/s41598-017-04847-7)
Supplement: Supplementary file 3 — Table S2 [file 41598_2017_4847_MOESM3_ESM.xls]

## Sheet: Sheet1
Table S8. Prediction based on different classifiers (only sequence).
Machine learning package scikit-learn (scikit-learn-0.18) was used to construct models.
For Random Forests, the tree number was set to 100.
For Neural Networks, the neuron number of hidden layer was set to two times of neuron number of input layer plus one (Nhid=2*Nin+1).
The test strategy and coding manners are the same with predictions based on SVM.
Prediction Based on SVM with primary sequence
	Sensitivity	Specificity	MCC
11-aa	0.48	0.57	0.0558
13-aa	0.48	0.57	0.0532
15-aa	0.44	0.65	0.0948
17-aa	0.43	0.7	0.1469
19-aa	0.42	0.71	0.1417
21-aa	0.41	0.73	0.1548
Prediction Based on Random Forests with primary sequence
	Sensitivity	Specificity
11-aa	0.56	0.5	0.0632
13-aa	0.55	0.5	0.0476
15-aa	0.6	0.5	0.1032
17-aa	0.6	0.5	0.1077
19-aa	0.6	0.51	0.1115
21-aa	0.61	0.5	0.1126
Prediction Based on Neural Networks with primary sequence
	Sensitivity	Specificity	MCC
11-aa	0.52	0.54	0.067
13-aa	0.53	0.52	0.0515
15-aa	0.56	0.53	0.0881
17-aa	0.55	0.57	0.1225
19-aa	0.48	0.64	0.1251
21-aa	0.5	0.64	0.1463
