# Supplementary material for: Identifying Human SIRT1 Substrates by Integrating Heterogeneous Information from Various Sources
Source: Sci Rep. 2017 Jul 4;7:4614. doi: 10.1038/s41598-017-04847-7 (PMC5496887; doi:10.1038/s41598-017-04847-7)
Supplement: Supplementary file 4 — Table S3 [file 41598_2017_4847_MOESM4_ESM.xls]

## Sheet: HUMAN_BP
Table S3. Enriched functional features of SIRT1 substrates proteins.
Enrichment terms were represented for deacetylation proteins from the GO BP annotation.
	Enrichment Terms	Enrichment P-value
over-represented	GO:0045944	7.28653e-22	positive regulation of transcription from RNA polymerase II promoter
	GO:0045893	1.62098e-18	positive regulation of transcription, DNA-templated
	GO:0000122	2.64939e-14	negative regulation of transcription from RNA polymerase II promoter
	GO:0045892	1.58192e-08	negative regulation of transcription, DNA-templated
	GO:0006325	2.74409e-07	chromatin organization
	GO:0010467	2.93848e-07	gene expression
	GO:0006351	3.49484e-07	transcription, DNA-templated
	GO:0016032	6.36983e-06	viral process
	GO:0000183	6.50979e-06	chromatin silencing at rDNA
	GO:0006366	8.53579e-06	transcription from RNA polymerase II promoter
	GO:0006974	1.01954e-05	cellular response to DNA damage stimulus
	GO:0071456	1.22931e-05	cellular response to hypoxia
	GO:0006367	1.24458e-05	transcription initiation from RNA polymerase II promoter
	GO:0045814	2.62448e-05	negative regulation of gene expression, epigenetic
	GO:0040029	6.76659e-05	regulation of gene expression, epigenetic
	GO:1900034	9.68616e-05	regulation of cellular response to heat
	GO:0043066	0.000134019	negative regulation of apoptotic process
	GO:0006915	0.000239188	apoptotic process
	GO:0051091	0.000368072	positive regulation of sequence-specific DNA binding transcription factor activity
	GO:0030521	0.00040107	androgen receptor signaling pathway
	GO:0048511	0.000436299	rhythmic process
	GO:0042493	0.000457096	response to drug
	GO:0045722	0.000609735	positive regulation of gluconeogenesis
	GO:0042752	0.000647972	regulation of circadian rhythm
	GO:0034333	0.00113588	adherens junction assembly
	GO:0001659	0.0013618	temperature homeostasis
	GO:2001237	0.00137207	negative regulation of extrinsic apoptotic signaling pathway
	GO:0032481	0.00155019	positive regulation of type I interferon production
	GO:0034605	0.00300274	cellular response to heat
	GO:0042593	0.00352829	glucose homeostasis
	GO:0061418	0.00430603	regulation of transcription from RNA polymerase II promoter in response to hypoxia
	GO:0006302	0.00505095	double-strand break repair
	GO:0060070	0.00862729	canonical Wnt signaling pathway
under-represented	none

## Sheet: HUMAN_CC
Table S3. Enriched functional features of SIRT1 substrates proteins.
Enrichment terms were represented for deacetylation proteins from the GO CC annotation.
	Enrichment Terms	Enrichment P-value
over-represented	GO:0005654	1.77235e-25	nucleoplasm
	GO:0005634	1.6546e-17	nucleus
	GO:0005829	6.55872e-13	cytosol
	GO:0005667	5.46313e-11	transcription factor complex
	GO:0043234	3.16235e-05	protein complex
	GO:0005737	3.72822e-05	cytoplasm
	GO:0016605	6.68432e-05	PML body
	GO:0090575	0.000308076	RNA polymerase II transcription factor complex
under-represented	none

## Sheet: HUMAN_MF
Table S3. Enriched functional features of SIRT1 substrates proteins.
Enrichment terms were represented for deacetylation proteins from the GO MF annotation.
	Enrichment Terms	Enrichment P-value
over-represented	GO:0008134	5.50033e-18	transcription factor binding
	GO:0044212	5.50277e-12	transcription regulatory region DNA binding
	GO:0003682	1.05634e-09	chromatin binding
	GO:0003677	8.28965e-09	DNA binding
	GO:0005515	8.60333e-09	protein binding
	GO:0019899	1.33239e-08	enzyme binding
	GO:0003700	4.73168e-08	transcription factor activity, sequence-specific DNA binding
	GO:0031625	4.15705e-07	ubiquitin protein ligase binding
	GO:0003713	1.59231e-06	transcription coactivator activity
	GO:0031490	7.17735e-06	chromatin DNA binding
	GO:0033613	9.94215e-06	activating transcription factor binding
	GO:0043565	1.17846e-05	sequence-specific DNA binding
	GO:0019903	2.41091e-05	protein phosphatase binding
	GO:0050681	3.94572e-05	androgen receptor binding
	GO:0070491	5.89373e-05	repressing transcription factor binding
	GO:0032403	6.80688e-05	protein complex binding
	GO:0019901	7.23865e-05	protein kinase binding
	GO:0001077	0.000274012	transcriptional activator activity, RNA polymerase II core promoter proximal region sequence-specific binding
	GO:0002039	0.000316208	p53 binding
	GO:0046983	0.000400299	protein dimerization activity
	GO:0004879	0.000426059	RNA polymerase II transcription factor activity, ligand-activated sequence-specific DNA binding
	GO:0000981	0.00049938	RNA polymerase II transcription factor activity, sequence-specific DNA binding
	GO:0035035	0.000859179	histone acetyltransferase binding
	GO:0000979	0.00116335	RNA polymerase II core promoter sequence-specific DNA binding
	GO:0042826	0.00169825	histone deacetylase binding
	GO:0035257	0.00184023	nuclear hormone receptor binding
	GO:0051059	0.00202229	NF-kappaB binding
	GO:0004871	0.00256023	signal transducer activity
	GO:0047485	0.00286362	protein N-terminus binding
	GO:0001102	0.00286876	RNA polymerase II activating transcription factor binding
	GO:0046982	0.00343233	protein heterodimerization activity
	GO:0003684	0.00362748	damaged DNA binding
	GO:0008013	0.00467269	beta-catenin binding
	GO:0030374	0.00900729	ligand-dependent nuclear receptor transcription coactivator activity
under-represented	none

## Sheet: HUMAN_Pfam
Table S3. Enriched functional features of SIRT1 substrates proteins.
Enrichment terms were represented for deacetylation proteins from the Pfam database.
	Enrichment Terms	Enrichment P-value
over-represented	PF14598	0.000288609	PAS domain
	PF00989	0.000610058	PAS fold
	PF00105	0.00908687	nuclear receptor
under-represented	none

## Sheet: HUMAN_STRING
Table S3. Enriched functional features of SIRT1 substrates proteins.
Enrichment terms were represented for deacetylation proteins from the STRING annotation.
	Enrichment Terms	Enrichment P-value	Symbol
over-represented	Q96EB6	2.98707e-33	SIRT1
	Q8IXJ6	8.10404e-24	SIRT2
	Q92793	1.82562e-19	CREBBP
	Q9UKV0	3.13744e-19	HDAC9
	O15516	4.29389e-16	CLOCK
	O15379	1.84453e-15	HDAC3
	Q15910	9.45015e-15	EZH2
	Q9Y6E7	1.90069e-14	SIRT4
	P98177	3.03584e-14	FOXO4
	Q86X55	3.26845e-14	CARM1
	P24385	4.75941e-14	CCND1
	Q9UER7	5.5562e-14	DAXX
	Q13547	1.34688e-13	HDAC1
	P03372	1.35384e-13	ESR1
	O96017	2.09005e-13	CHEK2
	P38936	2.60182e-13	CDKN1A
	P15172	2.66197e-13	MYOD1
	P46531	1.27601e-12	NOTCH1
	Q8IZQ8	1.74152e-12	MYOCD
	Q07812	1.93483e-12	BAX
	O15409	1.99486e-12	FOXP2
	P00533	2.2539e-12	EGFR
	Q13315	6.49412e-12	ATM
	Q16665	6.77998e-12	HIF1A
	P11802	8.12182e-12	CDK4
	Q9Y243	1.04036e-11	AKT3
	P24941	1.15956e-11	CDK2
	P43490	1.41499e-11	NAMPT
	O15350	1.47471e-11	TP73
	Q9UPY3	1.51149e-11	DICER1
	P38398	2.10748e-11	BRCA1
	P04637	4.59729e-11	TP53
	P30279	5.01974e-11	CCND2
	Q16254	8.30041e-11	E2F4
	P23769	9.29978e-11	GATA2
	P23560	1.09558e-10	BDNF
	Q13887	1.10831e-10	KLF5
	P0CG47	1.53136e-10	UBB
	P42345	1.57054e-10	MTOR
	P11831	1.62529e-10	SRF
	P41159	3.42831e-10	LEP
	P05412	3.45212e-10	JUN
	P04406	3.5363e-10	GAPDH
	P08047	3.67681e-10	SP1
	P62987	5.53233e-10	UBA52
	Q14790	6.60961e-10	CASP8
	P06401	7.39823e-10	PGR
	O60260	7.81068e-10	PARK2
	P08263	8.31795e-10	GSTA1
	P35222	8.55448e-10	CTNNB1
	Q09472	1.08839e-09	EP300
	Q13950	1.20248e-09	RUNX2
	Q15788	1.24769e-09	NCOA1
	O43474	1.47365e-09	KLF4
	P18146	1.7404e-09	EGR1
	O15055	2.23901e-09	PER2
	O14503	2.9282e-09	BHLHE40
	Q06413	3.25727e-09	MEF2C
	Q16539	3.45725e-09	MAPK14
	Q9UBC3	3.46497e-09	DNMT3B
	P30281	3.55277e-09	CCND3
	P51587	3.6411e-09	BRCA2
	Q04206	4.15923e-09	RELA
	P01112	4.52123e-09	HRAS
	O75030	5.12395e-09	MITF
	P49918	5.14584e-09	CDKN1C
	P36956	8.97779e-09	SREBF1
	P40763	1.0213e-08	STAT3
	P55317	1.02613e-08	FOXA1
	O43463	1.04162e-08	SUV39H1
	P84243	1.07455e-08	H3F3B;H3F3A
	O75528	1.30183e-08	TADA3
	Q9P0U3	1.32512e-08	SENP1
	P01127	1.35879e-08	PDGFB
	P16220	1.6489e-08	CREB1
	P09874	1.71666e-08	PARP1
	P40337	1.78354e-08	VHL
	P49815	1.83365e-08	TSC2
	P99999	1.95728e-08	CYCS
	P40692	1.99866e-08	MLH1
	P05019	2.0266e-08	IGF1
	Q13330	2.08374e-08	MTA1
	Q8WUI4	2.08374e-08	HDAC7
	O60674	2.25291e-08	JAK2
	Q9NX18	2.39464e-08	SDHAF2
	Q00535	2.49845e-08	CDK5
	P07900	2.6387e-08	HSP90AA1
	P01275	2.81729e-08	GCG
	P17676	2.88165e-08	CEBPB
	Q9NTG7	2.90715e-08	SIRT3
	P31751	3.22624e-08	AKT2
	Q96PG8	3.28864e-08	BBC3
	P51531	3.38302e-08	SMARCA2
	P56524	3.52238e-08	HDAC4
	Q9UBK2	3.56133e-08	PPARGC1A
	O43524	3.80672e-08	FOXO3
	P05067	3.83485e-08	APP
	P37231	3.85951e-08	PPARG
	P41235	4.27827e-08	HNF4A
	O15217	4.36285e-08	GSTA4
	Q16512	4.67197e-08	PKN1
	O75376	4.72629e-08	NCOR1
	P29590	4.7267e-08	PML
	Q12778	4.84452e-08	FOXO1
	P55211	5.01519e-08	CASP9
	P20226	5.05525e-08	TBP
	P60484	5.44481e-08	PTEN
	P15173	5.57052e-08	MYOG
	P52789	5.77478e-08	HK2
	P25054	5.88959e-08	APC
	P46527	5.92881e-08	CDKN1B
	Q13464	7.06399e-08	ROCK1
	P55851	7.09646e-08	UCP2
	Q9Y6X8	7.26863e-08	ZHX2
	Q16772	7.33042e-08	GSTA3
	P62805	7.43983e-08	HIST1H4C;HIST1H4L;HIST1H4K;HIST1H4J;HIST4H4;HIST1H4E;HIST1H4H;HIST2H4A;HIST1H4F;HIST1H4A;HIST1H4D;HIST1H4B;HIST2H4B;HIST1H4I
	O60341	7.75712e-08	KDM1A
	Q02447	7.79263e-08	SP3
	P06400	7.83131e-08	RB1
	Q15831	8.09295e-08	STK11
	Q96DB2	8.39826e-08	HDAC11
	P49327	8.50404e-08	FASN
	Q9Y618	8.69288e-08	NCOR2
	Q9UBN7	8.70716e-08	HDAC6
	P10415	8.76564e-08	BCL2
	P55916	9.00629e-08	UCP3
	Q13569	9.36657e-08	TDG
	Q9NRC8	9.76492e-08	SIRT7
	Q8N6T7	9.77612e-08	SIRT6
	Q07817	1.01524e-07	BCL2L1
	P10276	1.05987e-07	RARA
	O75925	1.07183e-07	PIAS1
	P34932	1.07261e-07	HSPA4
	P04626	1.08208e-07	ERBB2
	Q92830	1.0875e-07	KAT2A
	P01100	1.09618e-07	FOS
	P16455	1.13077e-07	MGMT
	P42858	1.15088e-07	HTT
	Q13526	1.15115e-07	PIN1
	P11474	1.16744e-07	ESRRA
	Q05516	1.19713e-07	ZBTB16
	O14727	1.19852e-07	APAF1
	Q9UKV8	1.2494e-07	AGO2
	O15530	1.26456e-07	PDPK1
	P24522	1.26633e-07	GADD45A
	Q15653	1.30726e-07	NFKBIB
	P41182	1.33641e-07	BCL6
	P45983	1.36554e-07	MAPK8
	P78527	1.36954e-07	PRKDC
	Q6FI13	1.37987e-07	HIST2H2AA3;HIST2H2AA4
	P49841	1.43664e-07	GSK3B
	P09210	1.5018e-07	GSTA2
	P25490	1.52621e-07	YY1
	Q9HAN9	1.5265e-07	NMNAT1
	Q92831	1.55976e-07	KAT2B
	P35568	1.58919e-07	IRS1
	Q00534	1.65132e-07	CDK6
	P56470	1.66188e-07	LGALS4
	O14746	1.66628e-07	TERT
	P01106	1.72774e-07	MYC
	P04150	1.82229e-07	NR3C1
	Q9UQL6	1.85052e-07	HDAC5
	Q9NS23	1.95038e-07	RASSF1
	Q92993	2.08961e-07	KAT5
	P23458	2.09686e-07	JAK1
	P29474	2.12147e-07	NOS3
	P42224	2.12147e-07	STAT1
	Q01196	2.17796e-07	RUNX1
	P01116	2.33592e-07	KRAS
	Q96HE7	2.5598e-07	ERO1A
	Q96ST3	2.79582e-07	SIN3A
	P08069	2.87694e-07	IGF1R
	Q13131	2.93677e-07	PRKAA1
	Q15596	3.00142e-07	NCOA2
	Q9H9S0	3.23894e-07	NANOG
	Q96IV6	3.30619e-07	FAXDC2
	Q07869	3.41327e-07	PPARA
	Q92574	3.47078e-07	TSC1
	P11166	3.93546e-07	SLC2A1
	P48357	4.05605e-07	LEPR
	Q71U36	4.30367e-07	TUBA1A
	P14618	4.63547e-07	PKM
	P21583	5.09163e-07	KITLG
	Q16777	5.09504e-07	HIST2H2AC
	P09601	5.23268e-07	HMOX1
	P18031	5.24814e-07	PTPN1
	Q05086	5.25652e-07	UBE3A
	P49840	5.25774e-07	GSK3A
	P28906	5.55229e-07	CD34
	Q01094	5.78869e-07	E2F1
	P84022	6.69412e-07	SMAD3
	P28300	6.93169e-07	LOX
	O00716	7.0797e-07	E2F3
	P12004	7.6593e-07	PCNA
	P17480	8.14219e-07	UBTF
	Q13485	8.19131e-07	SMAD4
	Q9Y4H2	8.48996e-07	IRS2
	P25963	9.07545e-07	NFKBIA
	P98170	9.24098e-07	XIAP
	P55854	1.00662e-06	SUMO3
	P61964	1.00662e-06	WDR5
	P05231	1.10796e-06	IL6
	Q8IXJ9	1.22287e-06	ASXL1
	Q9P0U4	1.24672e-06	CXXC1
	Q5QNW6	1.33589e-06	HIST2H2BF
	Q15853	1.35197e-06	USF2
	P35869	1.3689e-06	AHR
	P58876	1.41254e-06	HIST1H2BD
	Q93009	1.42742e-06	USP7
	P48736	1.43594e-06	PIK3CG
	P19838	1.61219e-06	NFKB1
	O60673	1.62024e-06	REV3L
	P42229	1.64258e-06	STAT5A
	P30304	1.65866e-06	CDC25A
	P08700	1.65905e-06	IL3
	P12931	1.71552e-06	SRC
	P35250	1.71816e-06	RFC2
	P08833	1.73647e-06	IGFBP1
	P31749	1.90105e-06	AKT1
	P12830	1.92984e-06	CDH1
	Q15238	2.1513e-06	PSG5
	P19957	2.55241e-06	PI3
	Q13309	2.58504e-06	SKP2
	O14686	2.58979e-06	KMT2D
	Q8IUQ4	2.78014e-06	SIAH1
	P35557	2.93037e-06	GCK
	P50750	2.93037e-06	CDK9
	Q15303	3.37872e-06	ERBB4
	P48436	3.54419e-06	SOX9
	P53350	3.5617e-06	PLK1
	P40126	3.5734e-06	DCT
	P48431	3.61015e-06	SOX2
	P22415	3.95562e-06	USF1
	P14921	4.01416e-06	ETS1
	Q08050	4.13784e-06	FOXM1
	Q15119	4.20399e-06	PDK2
	Q8N2W9	4.3693e-06	PIAS4
	P42574	4.56606e-06	CASP3
	P08107	4.74988e-06
	P26358	4.80175e-06	DNMT1
	P16104	4.92496e-06	H2AFX
	P08183	4.93215e-06	ABCB1
	P09429	4.94725e-06	HMGB1
	P09211	4.94725e-06	GSTP1
	O60885	5.01014e-06	BRD4
	P43694	5.13146e-06	GATA4
	O15123	5.43617e-06	ANGPT2
	P42772	5.59864e-06	CDKN2B
	P63261	5.72505e-06	ACTG1
	P24530	5.78131e-06	EDNRB
	F8WCM5	5.98594e-06	INS-IGF2
	Q05513	6.19989e-06	PRKCZ
	P35354	6.2455e-06	PTGS2
	P04198	6.57576e-06	MYCN
	P01111	6.6042e-06	NRAS
	Q9Y6X2	6.63164e-06	PIAS3
	P51610	7.11604e-06	HCFC1
	P48023	7.299e-06	FASLG
	P23760	7.37925e-06	PAX3
	P27701	7.93957e-06	CD82
	P06213	7.96008e-06	INSR
	P53539	7.99634e-06	FOSB
	Q86WX3	8.11751e-06	RPS19BP1
	P28482	8.53902e-06	MAPK1
	O15294	8.7332e-06	OGT
	P14635	1.09699e-05	CCNB1
	P49959	1.11318e-05	MRE11A
	Q09028	1.15865e-05	RBBP4
	P55036	1.2182e-05	PSMD4
	P12956	1.23387e-05	XRCC6
	Q13541	1.23387e-05	EIF4EBP1
	P15018	1.27143e-05	LIF
	P07101	1.35436e-05	TH
	Q9BQA5	1.36856e-05	HINFP
	O15111	1.38936e-05	CHUK
	O00329	1.40815e-05	PIK3CD
	P15336	1.44357e-05	ATF2
	P01138	1.51199e-05	NGF
	Q9NQB0	1.58627e-05	TCF7L2
	P60763	1.60643e-05	RAC3
	Q16656	1.63805e-05	NRF1
	P01588	1.65974e-05	EPO
	P18848	1.71515e-05	ATF4
	P07996	1.71842e-05	THBS1
	Q00403	1.75482e-05	GTF2B
	Q15078	1.78536e-05	CDK5R1
	P11142	1.80493e-05	HSPA8
	O96013	1.92693e-05	PAK4
	Q08999	1.99809e-05	RBL2
	P42338	2.02795e-05	PIK3CB
	Q15022	2.24844e-05	SUZ12
	Q02750	2.33996e-05	MAP2K1
	Q16822	2.40278e-05	PCK2
	P36897	2.44342e-05	TGFBR1
	Q15796	2.4626e-05	SMAD2
	Q14457	2.52649e-05	BECN1
	O15169	2.7357e-05	AXIN1
	P15923	2.80286e-05	TCF3
	Q07864	2.83575e-05	POLE
	Q00536	2.86926e-05	CDK16
	P17936	3.06266e-05	IGFBP3
	Q16526	3.07339e-05	CRY1
	P04040	3.12661e-05	CAT
	P10827	3.14529e-05	THRA
	P18847	3.17616e-05	ATF3
	P51608	3.18126e-05	MECP2
	Q99683	3.22463e-05	MAP3K5
	Q12888	3.36911e-05	TP53BP1
	Q15582	3.59264e-05	TGFBI
	Q96A08	3.5963e-05	HIST1H2BA
	P01189	3.63858e-05	POMC
	Q9Y6Q9	3.70498e-05	NCOA3
	Q9NZJ5	3.73927e-05	EIF2AK3
	P17947	3.80571e-05	SPI1
	P20719	4.28972e-05	HOXA5
	P01133	4.31119e-05	EGF
	P25874	4.36513e-05	UCP1
	Q02363	4.40738e-05	ID2
	P42226	4.5845e-05	STAT6
	Q92731	4.88948e-05	ESR2
	P55290	4.90577e-05	CDH13
	Q14839	5.07539e-05	CHD4
	P54278	5.17338e-05	PMS2
	P62158	5.20695e-05	CALM3;CALM2;CALM1
	O00268	5.21516e-05	TAF4
	P60709	5.30091e-05	ACTB
	Q9UK53	5.43462e-05	ING1
	P61244	5.47844e-05	MAX
	Q12772	5.78725e-05	SREBF2
	P15407	5.78725e-05	FOSL1
	Q96JB1	5.99415e-05	DNAH8
	P04053	6.30789e-05	DNTT
	P01137	6.44366e-05	TGFB1
	Q14526	6.53644e-05	HIC1
	P23443	6.60975e-05	RPS6KB1
	P49917	6.72442e-05	LIG4
	P49711	6.85674e-05	CTCF
	P35398	7.18126e-05	RORA
	P35558	7.27456e-05	PCK1
	P30536	7.53977e-05	TSPO
	P49674	7.70881e-05	CSNK1E
	Q9Y294	7.74441e-05	ASF1A
	P06748	7.908e-05	NPM1
	P61073	8.0936e-05	CXCR4
	Q16236	8.23713e-05	NFE2L2
	P14210	8.35838e-05	HGF
	Q9H3D4	8.49976e-05	TP63
	O14543	8.53837e-05	SOCS3
	P17844	8.59017e-05	DDX5
	P30307	8.72784e-05	CDC25C
	Q9Y4A5	8.87596e-05	TRRAP
	O14793	8.87596e-05	MSTN
	Q9UNH5	8.88769e-05	CDC14A
	Q15382	9.16785e-05	RHEB
	Q99612	9.17552e-05	KLF6
	P48061	9.46842e-05	CXCL12
	Q15759	9.48147e-05	MAPK11
	P0CG48	9.64508e-05	UBC
	P52701	9.83371e-05	MSH6
	P08758	9.89267e-05	ANXA5
	P16403	9.94171e-05	HIST1H1C
	Q03518	0.000103053	TAP1
	P48730	0.000105716	CSNK1D
	P04141	0.000112151	CSF2
	P47710	0.000118998	CSN1S1
	Q04864	0.000122369	REL
	Q9Y6K1	0.000132216	DNMT3A
	P37275	0.000132216	ZEB1
	Q02548	0.000133848	PAX5
	P51449	0.000137774	RORC
	P05121	0.000138826	SERPINE1
	P10826	0.000142134	RARB
	P15036	0.0001437	ETS2
	Q15233	0.000143823	NONO
	P01583	0.000145804	IL1A
	Q9UH73	0.000147438	EBF1
	Q99626	0.000150426	CDX2
	P04179	0.000151886	SOD2
	P01375	0.00016826	TNF
	O15105	0.000168975	SMAD7
	P00441	0.000171212	SOD1
	Q8N163	0.000177236	CCAR2
	P62753	0.000179764	RPS6
	Q15047	0.000180402	SETDB1
	Q9Y5J3	0.000184957	HEY1
	Q9BZS1	0.000188654	FOXP3
	Q8N122	0.000190775	RPTOR
	P27540	0.000190775	ARNT
	Q13761	0.000193223	RUNX3
	Q13363	0.000193223	CTBP1
	P17096	0.000195427	HMGA1
	Q99967	0.000195427	CITED2
	P62807	0.000198298	HIST1H2BE;HIST1H2BC;HIST1H2BF;HIST1H2BI;HIST1H2BG
	P18075	0.000206937	BMP7
	Q9UBL3	0.000209695	ASH2L
	P42336	0.000209727	PIK3CA
	P25713	0.000210724	MT3
	Q96A54	0.000211421	ADIPOR1
	O60563	0.000216557	CCNT1
	Q53EL6	0.000216557	PDCD4
	Q13469	0.000223382	NFATC2
	Q9NPF5	0.00023733	DMAP1
	P60568	0.000241529	IL2
	P05230	0.000245454	FGF1
	Q6UUV7	0.00025052	CRTC3
	P24864	0.000257311	CCNE1
	Q9Y297	0.000257795	BTRC
	O14744	0.000261785	PRMT5
	P20749	0.000268754	BCL3
	Q5TCX8	0.000309028	MLK4
	Q6R327	0.000317147	RICTOR
	Q9NRG4	0.000320728	SMYD2
	P10828	0.000322391	THRB
	Q15717	0.000328505	ELAVL1
	P35251	0.00033259	RFC1
	P11387	0.000339606	TOP1
	P43246	0.000340295	MSH2
	P01303	0.000340398	NPY
	Q12873	0.000345345	CHD3
	Q96ES7	0.000348543	SGF29
	P04798	0.00035964	CYP1A1
	Q92466	0.000371335	DDB2
	P63000	0.00037939	RAC1
	Q9BQD3	0.000385423	KXD1
	P49810	0.000385882	PSEN2
	P21980	0.000391565	TGM2
	O95831	0.000392782	AIFM1
	Q13153	0.000397191	PAK1
	Q9UJU2	0.000397191	LEF1
	O14745	0.000405252	SLC9A3R1
	P62993	0.000413436	GRB2
	Q03060	0.000426076	CREM
	P68036	0.000447059	UBE2L3
	P14555	0.000480648	PLA2G2A
	P13725	0.000480648	OSM
	O00255	0.000480648	MEN1
	P49716	0.000483046	CEBPD
	O75840	0.000496127	KLF7
	Q16778	0.000503444	HIST2H2BE
	O00213	0.000510208	APBB1
	O00253	0.000514502	AGRP
	P61956	0.000521494	SUMO2
	P62979	0.000544094	RPS27A
	P20810	0.000544638	CAST
	Q99814	0.000548163	EPAS1
	O15264	0.00055469	MAPK13
	P68400	0.000561765	CSNK2A1
	P12643	0.000570776	BMP2
	P11473	0.000580417	VDR
	Q13418	0.000582378	ILK
	O95365	0.000606892	ZBTB7A
	O43597	0.00060917	SPRY2
	P50591	0.000614385	TNFSF10
	P27361	0.000631026	MAPK3
	P56545	0.000643902	CTBP2
	P40189	0.000650279	IL6ST
	O00206	0.000657044	TLR4
	Q99743	0.000668277	NPAS2
	P19338	0.00066833	NCL
	P49771	0.000672547	FLT3LG
	Q9NPB6	0.000685232	PARD6A
	P19793	0.000696911	RXRA
	Q06330	0.000707239	RBPJ
	P36402	0.000717489	TCF7
	Q15517	0.000725128	CDSN
	Q9Y5W3	0.000779878	KLF2
	Q9UNL4	0.000791906	ING4
	P29353	0.000800907	SHC1
	P14136	0.000804827	GFAP
	O75460	0.000861464	ERN1
	O60880	0.00088092	SH2D1A
	Q06587	0.00089169	RING1
	P20393	0.000897103	NR1D1
	Q15744	0.000897103	CEBPE
	P52630	0.000900195	STAT2
	Q13285	0.000900895	NR5A1
	P19174	0.000917758	PLCG1
	P07998	0.000947345	RNASE1
	P31939	0.000957209	ATIC
	P18850	0.000965691	ATF6
	P50219	0.000975444	MNX1
	Q02078	0.000991432	MEF2A
	Q13555	0.00101078	CAMK2G
	Q9UL18	0.00103	AGO1
	P02458	0.00105076	COL2A1
	Q9NQR1	0.00105572	KMT5A
	Q12962	0.00109705	TAF10
	P15884	0.00110041	TCF4
	O00141	0.00110072	SGK1
	O95477	0.00111239	ABCA1
	Q13535	0.00116258	ATR
	P09493	0.00123449	TPM1
	Q9H4L4	0.00123855	SENP3
	P00395	0.00125186	MT-CO1
	P63279	0.0012634	UBE2I
	P02656	0.00129371	APOC3
	P02751	0.00130875	FN1
	P35749	0.00131832	MYH11
	Q9NZM4	0.00134285	GLTSCR1
	P06858	0.00136889	LPL
	Q8WTS6	0.00139138	SETD7
	P01568	0.00139386	IFNA21
	P09884	0.00139423	POLA1
	Q92922	0.00142741	SMARCC1
	P55895	0.00144671	RAG2
	Q03181	0.0014582	PPARD
	Q15389	0.00148946	ANGPT1
	P14373	0.00150429	TRIM27
	P02768	0.00167206	ALB
	P50553	0.00169231	ASCL1
	P46934	0.00172642	NEDD4
	P46821	0.00173426	MAP1B
	P11137	0.00176977	MAP2
	Q99877	0.00178923	HIST1H2BN
	P14780	0.00186609	MMP9
	Q96RS0	0.00190026	TGS1
	P41597	0.00190178	CCR2
	P14679	0.00190909	TYR
	Q9NVC6	0.00191246	MED17
	P20809	0.00199611	IL11
	P45973	0.00203761	CBX5
	P67809	0.00204319	YBX1
	Q15599	0.00207493	SLC9A3R2
	O60716	0.00207971	CTNND1
	P78396	0.00215548	CCNA1
	P10914	0.00219382	IRF1
	P01589	0.00220194	IL2RA
	P01236	0.00222142	PRL
	P01584	0.00227081	IL1B
	P01571	0.00231344	IFNA17
	Q9GZX7	0.00239763	AICDA
	Q13616	0.00259429	CUL1
	Q12983	0.0026081	BNIP3
	P29466	0.00263987	CASP1
	Q9HC57	0.00264266	WFDC1
	Q15466	0.00273291	NR0B2
	P08670	0.00277177	VIM
	Q6STE5	0.00284005	SMARCD3
	Q13554	0.00286274	CAMK2B
	O00712	0.0030024	NFIB
	Q16531	0.00307016	DDB1
	O15524	0.0031735	SOCS1
	Q15672	0.0031735	TWIST1
	Q92585	0.0031795	MAML1
	Q15329	0.00322574	E2F5
	Q66K89	0.00322574	E4F1
	O00327	0.00322574	ARNTL
	Q13118	0.00322742	KLF10
	O43623	0.00326213	SNAI2
	P14174	0.00330995	MIF
	Q8WTV0	0.00333097	SCARB1
	O43255	0.00333842	SIAH2
	P69892	0.00344519	HBG2
	Q06418	0.00348777	TYRO3
	P08294	0.00354043	SOD3
	P45985	0.00355695	MAP2K4
	P02649	0.00360952	APOE
	Q14686	0.0036378	NCOA6
	P26441	0.003695	CNTF
	Q9H6Z9	0.00373746	EGLN3
	Q06609	0.00374599	RAD51
	P19784	0.00376621	CSNK2A2
	P02818	0.00384765	BGLAP
	P50539	0.00395353	MXI1
	P13674	0.00395353	P4HA1
	Q9UBE8	0.00397768	NLK
	P30519	0.00398838	HMOX2
	P11168	0.00406455	SLC2A2
	P25942	0.00412721	CD40
	P22681	0.00413358	CBL
	Q13351	0.00416001	KLF1
	Q15797	0.00422588	SMAD1
	Q15648	0.00427195	MED1
	P17612	0.00430214	PRKACA
	P17535	0.00455168	JUND
	P33993	0.00464543	MCM7
	P29350	0.00471438	PTPN6
	Q9BPZ7	0.00473114	MAPKAP1
	Q71DI3	0.00474605	HIST2H3A;HIST2H3D;HIST2H3C
	P17931	0.00479601	LGALS3
	Q12824	0.00490145	SMARCB1
	O15151	0.00497706	MDM4
	Q14186	0.00500862	TFDP1
	P07288	0.0051131	KLK3
	Q5VWK5	0.00522964	IL23R
	O60315	0.00530814	ZEB2
	O00482	0.00530814	NR5A2
	P41225	0.00534285	SOX3
	Q86Y01	0.00537247	DTX1
	Q9GZV5	0.00537247	WWTR1
	Q9BYW2	0.00589377	SETD2
	P58166	0.00593508	INHBE
	P83916	0.00598323	CBX1
	Q9HBL0	0.00601987	TNS1
	P48552	0.00602708	NRIP1
	Q9NX09	0.00602708	DDIT4
	P07203	0.00609803	GPX1
	P35625	0.00620027	TIMP3
	P13349	0.00633196	MYF5
	Q9UQF0	0.00636899	ERVW-1
	O95750	0.00660319	FGF19
	P49116	0.00660341	NR2C2
	P08581	0.00670372	MET
	P62256	0.0067365	UBE2H
	Q9NRM7	0.00678433	LATS2
	P49768	0.00691739	PSEN1
	P37173	0.00705516	TGFBR2
	Q12926	0.00717591	ELAVL2
	P62330	0.00744125	ARF6
	P62942	0.00744125	FKBP1A
	P19438	0.00745603	TNFRSF1A
	P26447	0.00747829	S100A4
	Q9NXR8	0.0076769	ING3
	P03956	0.00770876	MMP1
	P29317	0.00798456	EPHA2
	P78559	0.00838447	MAP1A
	Q8NFZ5	0.008629	TNIP2
	P01730	0.00897915	CD4
	P05305	0.00899523	EDN1
	P98172	0.00902087	EFNB1
	Q13233	0.00909653	MAP3K1
	Q969H0	0.00917779	FBXW7
	P01563	0.00926751	IFNA2
	Q13619	0.00954212	CUL4A
	P16402	0.00961257	HIST1H1D
	Q8TEK3	0.00979803	DOT1L
under-represented	none
