# Supplementary material for: Identifying Human SIRT1 Substrates by Integrating Heterogeneous Information from Various Sources
Source: Sci Rep. 2017 Jul 4;7:4614. doi: 10.1038/s41598-017-04847-7 (PMC5496887; doi:10.1038/s41598-017-04847-7)
Supplement: Supplementary file 5 — Table S5 [file 41598_2017_4847_MOESM5_ESM.xls]

## Sheet: Sheet1
Table S5. Human acetylation sites obtained from PhosphoSitePlus database.
SwissAccessionNumber	Position	Sequence
P31946	K51	EERNLLSVAYKNVVGARRSSW
P31946	K70	SWRVISSIEQKTERNEKKQQM
P31946	K77	IEQKTERNEKKQQMGKEYREK
P31946	K117	LIPNATQPESKVFYLKMKGDY
P31946	K122	TQPESKVFYLKMKGDYFRYLS
P31946	K159	QAYQEAFEISKKEMQPTHPIR
P62258	K28	ERYDEMVESMKKVAGMDVELT
P62258	K50	EERNLLSVAYKNVIGARRASW
P62258	K69	SWRIISSIEQKEENKGGEDKL
P62258	K106	ICCDILDVLDKHLIPAANTGE
P62258	K118	LIPAANTGESKVFYYKMKGDY
P62258	K123	NTGESKVFYYKMKGDYHRYLA
P62258	K142	LAEFATGNDRKEAAENSLVAY
Q04917	K50	EDRNLLSVAYKNVVGARRSSW
Q04917	K69	SWRVISSIEQKTMADGNEKKL
Q04917	K120	KNCNDFQYESKVFYLKMKGDY
Q04917	K125	FQYESKVFYLKMKGDYYRYLA
Q04917	K142	RYLAEVASGEKKNSVVEASEA
P61981	K50	EERNLLSVAYKNVVGARRSSW
P61981	K69	SWRVISSIEQKTSADGNEKKI
P61981	K120	KNCSETQYESKVFYLKMKGDY
P61981	K125	TQYESKVFYLKMKGDYYRYLA
P61981	K142	RYLAEVATGEKRATVVESSEK
P61981	K152	KRATVVESSEKAYSEAHEISK
P61981	K162	KAYSEAHEISKEHMQPTHPIR
P31947	K32	MAAFMKGAVEKGEELSCEERN
P31947	K49	EERNLLSVAYKNVVGGQRAAW
P31947	K122	GDAESRVFYLKMKGDYYRYLA
P31947	K141	LAEVATGDDKKRIIDSARSAY
P31947	K159	SAYQEAMDISKKEMPPTNPIR
P27348	K27	ERYDDMATCMKAVTEQGAELS
P27348	K49	EERNLLSVAYKNVVGGRRSAW
P27348	K68	AWRVISSIEQKTDTSDKKLQL
P27348	K115	LIANATNPESKVFYLKMKGDY
P27348	K120	TNPESKVFYLKMKGDYFRYLA
P27348	K139	LAEVACGDDRKQTIDNSQGAY
P27348	K157	GAYQEAFDISKKEMQPTHPIR
P27348	K158	AYQEAFDISKKEMQPTHPIRL
Q5JUR7	K173	DEMCEKNLLEKVAQKMQAPHK
Q5T0J7	K141	KTHREPQLRPKKMDGASGVNG
Q9NRA8	K202	KRFRREFGDSKRVFGERRRND
Q9NRA8	K486	KKDGDMTAFNKLVSTMKASGT
P08908	K324	TPCAPASFERKNERNAEAKRK
P28335	K391	NYLRCNYKVEKKPPVRQIPRV
P46098	K47	LSDYLLTNYRKGVRPVRDWRK
P09917	K528	MRGRKSSGFPKSVKSREQLSE
Q12888	K54	SRHLPNLQTHKENPVLDVVSN
Q12888	K217	LSDVDANTAIKHEEQSNEDIP
Q12888	K244	KDIPVTAQPSKDVHVVKEQNP
Q12888	K527	LSTSEYSQSPKMESLSSHRID
Q12888	K1332	SAMHSSGSSGKGAGPLRGKTS
Q12888	K1390	DAGLGIRQGGKAPVTPRGRGR
Q12888	K1505	WSSNGYFYSGKITRDVGAGKY
Q12888	K1626	DISLDNLVEGKRKRRSNVSSP
Q12888	K1667	PRASMGVLSGKRKLITSEEER
Q7Z417	K140	VVDTSLKQTVKANTFGKAGIK
Q7Z417	K146	KQTVKANTFGKAGIKTKNFIQ
Q7Z417	K150	KANTFGKAGIKTKNFIQKNSM
Q7Z417	K313	SSDSKPGVSSKKFDDRPKGKH
P43652	K246	HFIYIAILSQKFPKIEFKELI
P10243	K394	AASPIKSTPVKLMRIQHNEGA
P10243	K621	SCKQENTASGKKVRKSLVLDN
P10243	K704	KPNPNTSKVVKLEKNLQSNCE
Q5T440	K309	VLTASGQTVGKFRAGQGNVGL
Q9NWB1	K175	NSADADRAREKLHGTVVEGRK
P01023	K820	LKATVLNYLPKCIRVSVQLEA
P01023	K1147	EGDHGSHVYTKALLAYAFALA
P01023	K1162	YAFALAGNQDKRKEVLKSLNE
P01023	K1164	FALAGNQDKRKEVLKSLNEEA
P01023	K1168	GNQDKRKEVLKSLNEEAVKKD
A8K2U0	K61	KFTVTLETKDKTQKLLEYSGL
A8K2U0	K64	VTLETKDKTQKLLEYSGLKKR
A8K2U0	K218	TFSVEEYVLPKFKVEVVEPKE
A8K2U0	K220	SVEEYVLPKFKVEVVEPKELS
Q5VZV1	K224	QPGTVLLWANKFRFSTDYEFL
Q12792	K325	KQHAHKQSFAKPKGPAGKRGI
Q12792	K327	HAHKQSFAKPKGPAGKRGIRR
Q6IBS0	K14	QTGIHATEELKEFFAKARAGS
Q6IBS0	K19	ATEELKEFFAKARAGSVRLIK
Q6IBS0	K109	MLYAATRATVKKEFGGGHIKD
Q6IBS0	K110	LYAATRATVKKEFGGGHIKDE
Q86V21	K646	EVAVKQIIAGKAVEQGGAFSN
P22760	K171	YNALRWFLRKKVLAKYGVNPE
Q5VUY2	K386	FHGSIIFFDKKALSFPCSLKI
Q8N5Z0	K31	TMTDILSRGPKSMISLAGGLP
Q8N5Z0	K49	GLPNPNMFPFKTAVITVENGK
Q8N5Z0	K69	KTIQFGEEMMKRALQYSPSAG
Q2M2I8	K705	WNPFDDDNFSKLTAEELLNKD
P49588	K19	EIRQRFIDFFKRNEHTYVHSS
P49588	K81	NTQKCIRAGGKHNDLDDVGKD
P49588	K366	SLGDAFPELKKDPDMVKDIIN
P49588	K876	ASAKALNEALKLFKMHSPQTS
P49588	K930	VQQVSGLMDGKGGGKDVSAQA
Q4L235	K164	MLNDGKEKYEKEKIKSISSEH
Q4L235	K591	LFLNSGGDSLKSIRLLSEIEK
Q4L235	K765	LHVRWRSDTGKCVDASPLVVI
Q9NRN7	K58	IGQFVFARDAKAAMAGRLMIR
Q9NRN7	K89	WNHIRLQRTAKGKPVLAKDSS
Q9NRN7	K151	IPEFFHIMKRKFTNKEWETIR
Q9UDR5	K212	GYEISLGLMPKSIGPLTFVFT
Q9UDR5	K229	FVFTGTGNVSKGAQAIFNELP
Q9UDR5	K707	LEGYPNRDSTKYAEIYGISSA
Q9NY61	K369	FTVYRNRTLQKWHDKTKLASG
Q9NY61	K383	KTKLASGKLGKGFGAFERSIL
P80404	K357	DDPADVMTFSKKMMTGGFFHK
P80404	K358	DPADVMTFSKKMMTGGFFHKE
Q6AI08	K568	SLLTKVWNQIKPYIRHKDVNV
Q6AI08	K921	LRSAIEASKDKDKVKSNAVRA
O95477	K2050	KYAGNYSGGNKRKLSTAMALI
Q8WWZ4	K527	MQSIQDIIAKKLSGGQKRKLT
Q8WWZ4	K533	IIAKKLSGGQKRKLTLGIAIL
Q8WWZ4	K1139	FLFVIRCLEMKYGNEIMNKDP
Q86UK0	K209	WTFLGRNVFNKFCLSNMTLLE
Q86UK0	K227	LLESSLQELNKQFSQLSSDPN
Q86UQ4	K334	KWGHVGGCHPKWSEAKNYLVH
Q86UQ4	K1966	IEKLKNVNFTKVTSGENILDK
Q86UQ4	K1976	KVTSGENILDKLSSLNKILNI
Q86UQ4	K1982	NILDKLSSLNKILNINEDTET
Q86UQ4	K2084	RIRHLLSEMNKGIKSINSMAL
Q86UQ4	K2871	VTSEKEERTKKEMIDFPYSFK
Q86UQ4	K2881	KEMIDFPYSFKPFFCLEKYLG
Q86UQ4	K2888	YSFKPFFCLEKYLGGLFVLTK
Q86UQ4	K4935	RLAIMVNGSFKCLGSPQHIKN
Q9BZC7	K1167	ARRAIWDLILKYKPGRTILLS
Q8WWZ7	K614	MQTIKDNQAKKLSGGQKRKLS
Q8WWZ7	K620	NQAKKLSGGQKRKLSLGIAVL
Q8N139	K485	KEAIRIRNVKKEYKGKSGKVE
Q8N139	K488	IRIRNVKKEYKGKSGKVEALK
Q8N139	K498	KGKSGKVEALKGLLFDIYEGQ
Q8N139	K683	MDEADILADRKVIMSNGRLKC
Q8N139	K701	LKCAGSSMFLKRRWGLGYHLS
O94911	K249	YASVNVTRERKRMKALMTMMG
P08183	K384	SIDSYSKSGHKPDNIKGNLEF
Q9NRK6	K265	ILRQEVAFFDKTRTGELINRL
P21439	K679	KNLKNSQMCQKSLDVETDGLE
P21439	K699	EANVPPVSFLKVLKLNKTEWP
Q2M3G0	K982	LVLAPEYSKAKSGAAHLFALL
Q2M3G0	K994	GAAHLFALLEKKPNIDSRSQE
Q2M3G0	K1200	SEKVVQHALDKARTGRTCLVV
O75027	K216	FNEVRNAVFGKVAQNSIRRIA
O75027	K251	HLSRQTGALSKAIDRGTRGIS
O75027	K499	SGISFEVPAGKKVAIVGGSGS
P33527	K498	KTYQVAHMKSKDNRIKLMNEI
P33527	K503	AHMKSKDNRIKLMNEILNGIK
Q96J65	K1337	MENGKVIEFDKPEVLAEKPDS
Q96J65	K1344	EFDKPEVLAEKPDSAFAMLLA
Q92887	K236	VWEVDEEMKTKTLVSKFETHM
Q92887	K298	VLEDVEKKKKKSGTKKDVPKS
Q92887	K302	VEKKKKKSGTKKDVPKSWLMK
Q92887	K307	KKSGTKKDVPKSWLMKALFKT
Q92887	K852	KGSYSALLAKKGEFAKNLKTF
Q92887	K857	ALLAKKGEFAKNLKTFLRHTG
O15439	K807	LHNKMFESILKAPVLFFDRNP
O15440	K798	ETPPVEINSKKETSGSQKKSQ
O15440	K805	NSKKETSGSQKKSQDKGPKTG
O15440	K806	SKKETSGSQKKSQDKGPKTGS
O95255	K254	SSEELVSRLEKEWMRNRSAAR
O95255	K281	AFKRKGGSGMKAPETEPFLRQ
Q9UBJ2	K146	VEKKPRTFIIKLIKWLMIAIP
Q9UBJ2	K149	KPRTFIIKLIKWLMIAIPATF
Q9UBJ2	K170	VNSAIRYLECKLALAFRTRLV
P28288	K260	PIGKMTITEQKYEGEYRYVNS
P28288	K399	ARITELMQVLKDLNHGKYERT
P28288	K533	VIYPDGREDQKRKGISDLVLK
P61221	K121	TNGIGKSTALKILAGKQKPNL
P61221	K158	RGSELQNYFTKILEDDLKAII
P61221	K191	KGTVGSILDRKDETKTQAIVC
P61221	K210	VCQQLDLTHLKERNVEDLSGG
P61221	K343	VAETANEEEVKKMCMYKYPGM
P61221	K349	EEEVKKMCMYKYPGMKKKMGE
P61221	K431	TGSVRQLLHEKIRDAYTHPQF
Q8NE71	K163	PAKPEKNRINKAVSEEQQPAL
Q9UG63	K42	DVVTEPQVAEKNEANGRETTE
Q9UG63	K304	NIIHMHNKKLKYYTGNYDQYV
Q9NUJ1	K69	NRPDLPNLAYKKLKGKSPGII
Q9NUJ1	K70	RPDLPNLAYKKLKGKSPGIIF
Q9NUJ1	K101	TKALAIEEFCKSLGHACIRFD
Q9NUJ1	K185	VATAADTLVTKFNQLPVELKK
Q9NUJ1	K248	NCPIRLLHGMKDDIVPWHTSM
Q8NFV4	K87	GSKTNFNSIAKILAQQTGRRV
Q9NYB9	K466	VVAIYDYTKDKEDELSFQEGA
Q9NYB9	K482	FQEGAIIYVIKKNDDGWYEGV
P00519	K274	YSLTVAVKTLKEDTMEVEEFL
P00519	K711	GEEEGGGSSSKRFLRSCSASC
P00519	K759	SSTFGGHKSEKPALPRKRAGE
Q12979	K785	LLEHLKRVAEKEPINKMSLHN
Q9ULW3	K88	QAEDRFVRRKKKAAAAAGGKK
Q9ULW3	K98	KKAAAAAGGKKRSYTKDYTEG
P09110	K234	VPVTTTVHDDKGTKRSITVTQ
P09110	K237	TTTVHDDKGTKRSITVTQDEG
P09110	K259	RPSTTMEGLAKLKPAFKKDGS
P09110	K395	RQVITLLNELKRRGKRAYGVV
P42765	K13	LLRGVFVVAAKRTPFGAYGGL
P42765	K25	TPFGAYGGLLKDFTATDLSEF
P42765	K38	TATDLSEFAAKAALSAGKVSP
P42765	K81	RHVGLRVGIPKETPALTINRL
P42765	K137	YCVRNVRFGTKLGSDIKLEDS
P42765	K181	KHKISREECDKYALQSQQRWK
P42765	K234	RPQTTLEQLQKLPPVFKKDGT
P42765	K240	EQLQKLPPVFKKDGTVTAGNA
P42765	K241	QLQKLPPVFKKDGTVTAGNAS
P42765	K269	AVIIASEDAVKKHNFTPLARI
P42765	K305	GPVPAISGALKKAGLSLKDMD
P42765	K306	PVPAISGALKKAGLSLKDMDL
Q709F0	K378	TTGQLFVQTRKGQEVLIKVKH
Q709F0	K385	QTRKGQEVLIKVKHFMKQHIL
Q709F0	K683	WIAESRIAIEKIRLLTLKAAH
Q709F0	K704	SMDTLGSAGAKKEIAMIKVAA
Q9UKU7	K177	SDAASLLTSAKKQGDHYILNG
Q9UKU7	K178	DAASLLTSAKKQGDHYILNGS
Q9UKU7	K213	VMCRTGGPGPKGISCIVVEKG
Q9UKU7	K222	PKGISCIVVEKGTPGLSFGKK
Q9UKU7	K231	EKGTPGLSFGKKEKKVGWNSQ
Q9H845	K41	RTSPPVRAFAKELFLGKIKKK
Q9H845	K608	IKKVSQQILEKRAYICAHPLD
P28330	K189	SDLQGIKTNAKKDGSDWILNG
P11310	K212	FLLARSDPDPKAPANKAFTGF
P11310	K279	GFKVAMGAFDKTRPVVAAGAV
P11310	K301	LAQRALDEATKYALERKTFGK
P16219	K72	KEHLFPAAQVKKMGGLGLLAM
P16219	K262	SILGEPGMGFKIAMQTLDMGR
P16219	K306	NRMAFGAPLTKLQVIQFKLAD
P45954	K284	NILGQIGHGYKYAIGSLNEGR
P45954	K365	RLLEAGKPFIKEASMAKYYAS
P49748	K71	TRKKPAKAESKSFAVGMFKGQ
P49748	K239	RTSAVPSPCGKYYTLNGSKLW
P49748	K276	PVTDPATGAVKEKITAFVVER
P49748	K278	TDPATGAVKEKITAFVVERGF
P49748	K298	FGGITHGPPEKKMGIKASNTA
P49748	K331	NVLGEVGSGFKVAMHILNNGR
P49748	K372	HATNRTQFGEKIHNFGLIQEK
P49748	K482	VALQGCMDKGKELSGLGSALK
P24752	K83	QGAIEKAGIPKEEVKEAYMGN
P24752	K124	PISTPCTTINKVCASGMKAIM
P24752	K131	TINKVCASGMKAIMMASQSLM
P24752	K174	NRGSTPYGGVKLEDLIVKDGL
P24752	K181	GGVKLEDLIVKDGLTDVYNKI
P24752	K190	VKDGLTDVYNKIHMGSCAENT
P24752	K202	HMGSCAENTAKKLNIARNEQD
P24752	K203	MGSCAENTAKKLNIARNEQDA
P24752	K230	TRSKAAWEAGKFGNEVIPVTV
P24752	K251	TVKGQPDVVVKEDEEYKRVDF
P24752	K257	DVVVKEDEEYKRVDFSKVPKL
P24752	K263	DEEYKRVDFSKVPKLKTVFQK
P24752	K302	ALVLMTADAAKRLNVTPLARI
Q9BWD1	K200	ENAQKAGHFDKEIVPVLVSTR
Q9BWD1	K233	RHGSNIEAMSKLKPYFLTDGT
Q9BWD1	K235	GSNIEAMSKLKPYFLTDGTGT
Q8N6N7	K27	LKARPDDGELKELYGLYKQAI
Q13085	K1334	IRRLTFLVAQKDFRKQVNYEV
Q13085	K1580	GMLINTPYVTKDLLQSKRFQA
Q13085	K1759	RYLYLTPQDYKRVSALNSVHC
Q13085	K1788	SRYKITDIIGKEEGIGPENLR
Q13085	K1856	LILTGAGALNKVLGREVYTSN
Q13085	K2031	DSAFKTYQAIKDFNREGLPLM
Q13085	K2127	VLEPEGTVEIKFRRKDLVKTM
O00763	K454	AERIGFPLMIKASEGGGGKGI
O00763	K1450	PILRTFVQSKKNILVDYGLRR
Q96QU6	K439	MLLWRRFLDNKVLLSFGKAFE
P12821	K136	TLGSANLPLAKRQQYNALLSN
Q9BYF1	K770	LIFTGIRDRKKKNKARSGENP
Q9BYF1	K771	IFTGIRDRKKKNKARSGENPY
Q9BYF1	K773	TGIRDRKKKNKARSGENPYAS
Q9UPN3	K1736	QESGFKLLPVKQLAGGMVSLK
Q9UPN3	K1746	KQLAGGMVSLKSGRKVSIFRA
Q9UPN3	K1750	GGMVSLKSGRKVSIFRAVQEG
Q9UPN3	K1892	HKILSNRQHIKALFLPATTEI
Q9UPN3	K6210	LKHLWENLGEKIAHRQHKLEG
Q9UPN3	K6554	RSLDDARKRAKQFHEAWKKLI
Q9UKV3	K238	SSRVRQARAAKLSEGSQPAEE
Q9UKV3	K359	KSHLARQQQEKEMKTTSPLEE
Q9UKV3	K717	RRLSQPESAEKHVTQRLQPER
Q07912	K826	PTTQSFASDPKYATPQVIQAP
P53396	K64	NLVVKPDQLIKRRGKLGLVGV
P53396	K86	LTLDGVKSWLKPRLGQEATVG
P53396	K151	DVGDVDAKAQKLLVGVDEKLN
P53396	K259	EEAYIADLDAKSGASLKLTLL
P53396	K538	AMVYPFTGDHKQKFYWGHKEI
P53396	K540	VYPFTGDHKQKFYWGHKEILI
P53396	K546	DHKQKFYWGHKEILIPVFKNM
P53396	K554	GHKEILIPVFKNMADAMRKHP
P53396	K630	IIGPATVGGIKPGCFKIGNTG
P53396	K635	TVGGIKPGCFKIGNTGGMLDN
P53396	K948	ALDAAAKMFSKAFDSGIIPME
P53396	K962	SGIIPMEFVNKMKKEGKLIMG
P53396	K968	EFVNKMKKEGKLIMGIGHRVK
P53396	K978	KLIMGIGHRVKSINNPDMRVQ
P53396	K1077	MGFIGHYLDQKRLKQGLYRHP
Q99798	K50	NEYIHYDLLEKNINIVRKRLN
Q99798	K144	VGGEKDLRRAKDINQEVYNFL
Q99798	K233	ELKCPKVIGVKLTGSLSGWSS
Q99798	K370	PVAEVGKVAEKEGWPLDIRVG
Q99798	K520	ETDYLTGTDGKKFRLEAPDAD
Q99798	K521	TDYLTGTDGKKFRLEAPDADE
Q99798	K534	LEAPDADELPKGEFDPGQDTY
Q99798	K549	PGQDTYQHPPKDSSGQHVDVS
Q99798	K573	QRLQLLEPFDKWDGKDLEDLQ
Q99798	K577	LLEPFDKWDGKDLEDLQILIK
Q99798	K605	DHISAAGPWLKFRGHLDNISN
Q99798	K689	RHLGGRAIITKSFARIHETNL
Q99798	K700	SFARIHETNLKKQGLLPLTFA
Q99798	K730	PVDKLTIQGLKDFTPGKPLKC
Q99798	K743	TPGKPLKCIIKHPNGTQETIL
Q86TX2	K42	VTLRASLRDEKGALFQAHARY
Q86TX2	K340	KSEFYANEACKRLQAHGRRKP
Q86TX2	K400	AHAMAQVDAWKQLQTFFHKHL
P49753	K104	VTLRASLRDEKGALFQAHARY
P49753	K402	KSEFYANEACKRLQAHGRRKP
P49753	K462	AHAMAQVDAWKQLQTFFHKHL
O00154	K78	AGNVHGGTILKMIEEAGAIIS
O00154	K157	ILTGAKKLTNKATLWYVPLSL
O00154	K168	ATLWYVPLSLKNVDKVLEVPP
O00154	K172	YVPLSLKNVDKVLEVPPVVYS
O00154	K198	EEGRKRYEAQKLERMETKWRN
O00154	K283	ASVDAINFHDKIRKGCVITIS
O00154	K321	DADPVVDSSQKRYRAASAFFT
O14734	K52	FRGRHYWVPAKRLFGGQIVGQ
Q9Y305	K103	PLGSEPELREKYLTVQNTVRF
Q9Y305	K156	TALVDKIDMCKKSLSPEQDIK
Q9Y305	K157	ALVDKIDMCKKSLSPEQDIKF
Q9Y305	K166	KKSLSPEQDIKFSGHVSWVGK
Q9Y305	K250	RIAFSSTSLLKMAPSAEERTT
Q9Y305	K272	HEMFLSTLDPKTISFRSRVLP
Q9Y305	K407	SEKEVPLVFPKTYGESMLYLD
Q15067	K89	IADPDEIMWFKKLHLVNFVEP
Q15067	K255	HRIPRENMLMKYAQVKPDGTY
Q15067	K267	AQVKPDGTYVKPLSNKLTYGT
Q15067	K437	MMLQTARFLMKSYDQVHSGKL
Q15067	K500	RAARLVEIAAKNLQKEVIHRK
Q15067	K504	LVEIAAKNLQKEVIHRKSKEV
Q15067	K512	LQKEVIHRKSKEVAWNLTSVD
Q96GR2	K236	LPHLKAVVIYKEPPPNKMANV
Q96CM8	K66	GGLSYVQGCTKKHLNSKTVGQ
Q96CM8	K296	ILGERLKLHEKTPEQLRMILP
Q4G176	K439	GPSVFREYWNKPEETKSAFTL
P33121	K386	RIFGQANTTLKRWLLDFASKR
P33121	K395	LKRWLLDFASKRKEAELRSGI
O95573	K122	NEEDEVQPNGKIFKKVILGQY
O95573	K521	WEEGGYFNTDKPHPRGEILIG
O95573	K699	PETGLVTDAFKLKRKELKTHY
O95573	K706	DAFKLKRKELKTHYQADIERM
O60488	K89	LDKLFDHAVSKFGKKDSLGTR
O60488	K92	LFDHAVSKFGKKDSLGTREIL
O60488	K397	SKVQEMNYIQKTLFKIGYDYK
O60488	K401	EMNYIQKTLFKIGYDYKLEQI
O60488	K690	PETGLVTDAFKLKRKELRNHY
Q9UKU0	K143	LGSGLLQHNCKACTDQFIGVF
Q08AH3	K75	PSPALWWVNGKGKELMWNFRE
Q08AH3	K195	EKSCDGWLNFKKLLNEASTTH
Q08AH3	K298	LPKFDPLVILKTLSSYPIKSM
Q68CK6	K75	PSPALWWVNGKGKELMWNFRE
Q68CK6	K195	EKSCDGWLNFKKLLNEASTTH
Q68CK6	K298	LPKFDPLVILKTLSSYPIKSM
Q6NUN0	K386	VVICANPKGMKIKSGSMGKAS
Q6NUN0	K394	GMKIKSGSMGKASPPYDVQIV
Q9NUB1	K396	GAPTAVRLLLKYGDAWVKKYD
Q9NUB1	K642	VKRLPKTRSGKVMRRLLRKII
Q9H6R3	K524	SGLWKNQEAFKHLYFEKFPGY
P68133	K52	HQGVMVGMGQKDSYVGDEAQS
P68133	K63	DSYVGDEAQSKRGILTLKYPI
P68133	K70	AQSKRGILTLKYPIEHGIITN
P68133	K86	GIITNWDDMEKIWHHTFYNEL
P68133	K115	TLLTEAPLNPKANREKMTQIM
P68133	K193	AGRDLTDYLMKILTERGYSFV
P68133	K215	TAEREIVRDIKEKLCYVALDF
P68133	K217	EREIVRDIKEKLCYVALDFEN
P68133	K317	MYPGIADRMQKEITALAPSTM
P68133	K328	EITALAPSTMKIKIIAPPERK
P68133	K330	TALAPSTMKIKIIAPPERKYS
P62736	K52	HQGVMVGMGQKDSYVGDEAQS
P62736	K63	DSYVGDEAQSKRGILTLKYPI
P62736	K70	AQSKRGILTLKYPIEHGIITN
P62736	K86	GIITNWDDMEKIWHHSFYNEL
P62736	K115	TLLTEAPLNPKANREKMTQIM
P62736	K193	AGRDLTDYLMKILTERGYSFV
P62736	K215	TAEREIVRDIKEKLCYVALDF
P62736	K217	EREIVRDIKEKLCYVALDFEN
P62736	K317	MYPGIADRMQKEITALAPSTM
P62736	K328	EITALAPSTMKIKIIAPPERK
P62736	K330	TALAPSTMKIKIIAPPERKYS
P60709	K50	HQGVMVGMGQKDSYVGDEAQS
P60709	K61	DSYVGDEAQSKRGILTLKYPI
P60709	K113	VLLTEAPLNPKANREKMTQIM
P60709	K191	AGRDLTDYLMKILTERGYSFT
P60709	K213	TAEREIVRDIKEKLCYVALDF
P60709	K315	MYPGIADRMQKEITALAPSTM
P60709	K326	EITALAPSTMKIKIIAPPERK
P60709	K328	TALAPSTMKIKIIAPPERKYS
Q6S545	K208	LKDTDMNKKDKQKRTALHLAS
Q6S545	K227	ASANGNSEVVKLLLDRRCQLN
Q562R1	K51	HQGVMVGMGQKDCYVGDEAQS
Q562R1	K62	DCYVGDEAQSKRGVLTLKYPI
Q562R1	K192	AGRDLTDYLMKILTERGYNFT
Q562R1	K329	ITLAPSTMKIKIIAPPERKYS
P68032	K52	HQGVMVGMGQKDSYVGDEAQS
P68032	K63	DSYVGDEAQSKRGILTLKYPI
P68032	K70	AQSKRGILTLKYPIEHGIITN
P68032	K86	GIITNWDDMEKIWHHTFYNEL
P68032	K115	TLLTEAPLNPKANREKMTQIM
P68032	K193	AGRDLTDYLMKILTERGYSFV
P68032	K215	TAEREIVRDIKEKLCYVALDF
P68032	K328	EITALAPSTMKIKIIAPPERK
P68032	K330	TALAPSTMKIKIIAPPERKYS
P63261	K50	HQGVMVGMGQKDSYVGDEAQS
P63261	K61	DSYVGDEAQSKRGILTLKYPI
P63261	K113	VLLTEAPLNPKANREKMTQIM
P63261	K191	AGRDLTDYLMKILTERGYSFT
P63261	K213	TAEREIVRDIKEKLCYVALDF
P63261	K315	MYPGIADRMQKEITALAPSTM
P63261	K326	EITALAPSTMKIKIIAPPERK
P63261	K328	TALAPSTMKIKIIAPPERKYS
P63267	K51	HQGVMVGMGQKDSYVGDEAQS
P63267	K62	DSYVGDEAQSKRGILTLKYPI
P63267	K69	AQSKRGILTLKYPIEHGIITN
P63267	K85	GIITNWDDMEKIWHHSFYNEL
P63267	K114	TLLTEAPLNPKANREKMTQIM
P63267	K192	AGRDLTDYLMKILTERGYSFV
P63267	K214	TAEREIVRDIKEKLCYVALDF
P63267	K216	EREIVRDIKEKLCYVALDFEN
P63267	K316	MYPGIADRMQKEITALAPSTM
P63267	K327	EITALAPSTMKIKIIAPPERK
P63267	K329	TALAPSTMKIKIIAPPERKYS
P12814	K95	MRVHKISNVNKALDFIASKGV
P12814	K195	RHRPELIDYGKLRKDDPLTNL
P12814	K198	PELIDYGKLRKDDPLTNLNTA
P12814	K398	RLERLDHLAEKFRQKASIHEA
P12814	K492	QWDNLGALTQKRREALERTEK
P12814	K676	DQLSHLRQYEKSIVNYKPKID
P35609	K181	VNIQNFHTSWKDGLGLCALIH
P35609	K499	QWDRLGTLTQKRREALERMEK
P35609	K523	TIDQLHLEFAKRAAPFNNWME
Q08043	K250	DIVNTPKPDEKAIMTYVSCFY
Q08043	K278	QAETAANRICKVLAVNQENEK
Q08043	K506	QWDNLGTLTQKRRDALERMEK
O43707	K114	MRVHKINNVNKALDFIASKGV
O43707	K214	RHRPELIEYDKLRKDDPVTNL
O43707	K217	PELIEYDKLRKDDPVTNLNNA
O43707	K417	RLERLDHLAEKFRQKASIHEA
O43707	K432	ASIHEAWTDGKEAMLKHRDYE
O43707	K437	AWTDGKEAMLKHRDYETATLS
O43707	K592	REREAILAIHKEAQRIAESNH
O43707	K625	TPQIINSKWEKVQQLVPKRDH
O43707	K853	DTADQVIASFKVLAGDKNFIT
O43707	K899	PDAVPGALDYKSFSTALYGES
P61163	K32	KAGFAGDQIPKYCFPNYVGRP
P61163	K230	RACYLSINPQKDETLETEKAQ
P42025	K32	KAGFAGDQIPKYCFPNYVGRP
Q9GZN1	K260	KPREEMVLSGKYKSGEQILRL
Q9H981	K447	KATADRKSASKPIGFEGDLRG
P00813	K54	EGLLNVIGMDKPLTLPDFLAK
P00813	K164	CMRHQPNWSPKVVELCKKYQQ
P00813	K170	NWSPKVVELCKKYQQQTVVAI
P00813	K232	EVVKEAVDILKTERLGHGYHT
P00813	K312	STLDTDYQMTKRDMGFTEEEF
P00813	K323	RDMGFTEEEFKRLNINAAKSS
Q9UKF2	K251	FQDVRMRIHLKALEVWTDFNK
Q13443	K184	KCGVSNKDIEKETAKDEEEEP
Q13443	K188	SNKDIEKETAKDEEEEPPSMT
Q13443	K533	QCQVIFGSKAKAAPKDCFIEV
P58397	K530	CGEKKWCMAGKCITVGKKPES
P58397	K536	CMAGKCITVGKKPESIPGGWG
P58397	K1014	KPNKGTISNGKNPPTLKPVPP
Q8WXS8	K717	GGDNSHCRTVKGTLGKASKQA
Q8WXS8	K722	HCRTVKGTLGKASKQAGALKL
Q8TE60	K311	ADKKMVEKHGKGNVTTYILTV
Q8TE60	K330	TVMNMVSGLFKDGTIGSDINV
P59510	K651	WLPRYSGIGTKDRCKLYCQVA
O15072	K725	VKGTFTRTPRKLGYLKMFDIP
Q9UNA0	K858	SFFVPKKSTPKVNSVTSHGSN
Q9UKP5	K284	YILSVMNIVAKLYRDSSLGNV
Q86TH1	K895	DIVRGCDPLVKPVGRQACDLQ
P55265	K574	KAMTILLEEAKAKDSGKSEES
P55265	K665	QTFPSVSAPSKKVAKQMAAEE
P55265	K666	TFPSVSAPSKKVAKQMAAEEA
P55265	K1105	LRHPFIVNHPKVGRVSIYDSK
P55265	K1115	KVGRVSIYDSKRQSGKTKETS
P55265	K1166	VSKKNIFLLFKKLCSFRYRRD
Q9BUB4	K78	TKCIGQSKMRKNGDILNDSHA
Q8NFM4	K489	TRYLESWGAAKPFAHLSHGDS
P51828	K422	GRVHITEATLKHLDKAYEVED
P51828	K426	ITEATLKHLDKAYEVEDGHGQ
O60503	K330	GKDLEVEKALKERMIHSVMPR
O60503	K348	MPRIIADDLMKQGDEESENSV
P35612	K464	GSPRPKTTWMKADEVEKSSSG
P35612	K576	EEYKKEVERKKLELDGEKETA
P35612	K583	ERKKLELDGEKETAPEEPGSP
P35612	K595	TAPEEPGSPAKSAPASPVQSP
P35612	K681	TSADTDVDTSKDKTESVTSGP
P35612	K683	ADTDVDTSKDKTESVTSGPMS
Q9UEY8	K436	KYMAQRQQREKTRWLNSPNTY
Q8N7X0	K337	GKEIKDGKEVKDVKEFKPESS
Q8N7X0	K340	IKDGKEVKDVKEFKPESSLTT
Q8N7X0	K343	GKEVKDVKEFKPESSLTTLKA
Q8N7X0	K1509	GKEEREQSTRKENIQTGPRTR
P07327	K316	PMLLLTGRTWKGAILGGFKSK
P07327	K324	TWKGAILGGFKSKECVPKLVA
P07327	K339	VPKLVADFMAKKFSLDALITH
P07327	K355	ALITHVLPFEKINEGFDLLHS
P00325	K100	VIPLFTPQCGKCRVCKNPESN
P00325	K213	GVGLSAVMGCKAAGAARIIAV
P00325	K331	GGFKSKEGIPKLVADFMAKKF
P00325	K339	IPKLVADFMAKKFSLDALITH
P00325	K355	ALITHVLPFEKINEGFDLLHS
P00326	K100	VIPLFTPQCGKCRICKNPESN
P00326	K339	VPKLVADFMAKKFSLDALITN
P08319	K218	GVGLSAVMGCKAAGASRIIGI
P08319	K254	TDCLNPRDLHKPIQEVIIELT
P08319	K342	DSIPKLVTDYKNKKFNLDALV
P11766	K101	PLYIPQCGECKFCLNPKTNLC
P11766	K107	CGECKFCLNPKTNLCQKIRVT
P11766	K226	ASRIIGVDINKDKFARAKEFG
P11766	K315	PFQLVTGRTWKGTAFGGWKSV
P11766	K338	VPKLVSEYMSKKIKVDEFVTH
P28332	K248	ATECLNPQDLKKPIQEVLFDM
Q8IWW8	K82	GAKNVCLMTDKNLSKLPPVQV
Q9BV57	K73	WMDIITICKDKLPNYEEKIKM
P55263	K47	SAVVDKDFLDKYSLKPNDQIL
P55263	K162	IANLAAANCYKKEKHLDLEKN
P55263	K270	EIAKKTQALPKMNSKRQRIVI
P55263	K274	KTQALPKMNSKRQRIVIFTQG
Q9H2P0	K1035	QLKWKNSSYGKVEGFWSKDQS
Q9H2P0	K1042	SYGKVEGFWSKDQSQWKNASE
Q6IQ32	K1018	PEKVTSVVPFKRQRNESRTEG
Q9BRR6	K370	FWILKEHGRSKSRASDLTRIH
Q9NX46	K109	DMAHRFAQEYKKDPDRGYGAG
P35348	K239	SEQVTLRIHRKNAPAGGSGMA
P08913	K175	SFPPLISIEKKGGGGGPQPAE
Q16186	K21	LVPGSRGASNKYLVEFRAGKM
Q16186	K83	LIIFPDDCEFKRVPQCPSGRV
P30566	K147	RVISRLADFAKERASLPTLGF
P30566	K295	QQIGSSAMPYKRNPMRSERCC
Q8N142	K18	NDRPPGAGGVKRGRLQQEAAA
Q8N142	K174	KKGIGPTYSSKAARTGLRICD
Q8N142	K248	FMYEALHGPPKKILVEGANAA
Q8IUX7	K95	VPPEKTKDKGKKGKKDKGPKV
Q8IUX7	K96	PPEKTKDKGKKGKKDKGPKVP
Q8IUX7	K134	PPKATKKPKEKPPKATKKPKE
Q8IUX7	K137	ATKKPKEKPPKATKKPKEKPP
Q8IUX7	K145	PPKATKKPKEKPPKATKKPKE
Q8IUX7	K148	ATKKPKEKPPKATKKPKEKPP
Q8IUX7	K156	PPKATKKPKEKPPKATKKPPS
Q8IUX7	K159	ATKKPKEKPPKATKKPPSGKR
Q8IUX7	K598	YSLGKSSRGLKIYAMEISDNP
P51825	K89	RLDASENRLGKPKYPLIPDKG
P51825	K91	DASENRLGKPKYPLIPDKGSS
P51825	K238	SKVHGSSNNSKGYCPAKSPKD
P51825	K244	SNNSKGYCPAKSPKDLAVKVH
P51825	K247	SKGYCPAKSPKDLAVKVHDKE
P51825	K681	KHKSSLPAPSKALSGPEPAKD
P51825	K809	SEKRSSDSSSKLAKKRKGEAE
Q8N556	K208	LQGCNITYIPKDSKKKKHELK
Q8N556	K212	NITYIPKDSKKKKHELKITQQ
Q8N4X5	K697	AQLRKEKRELKETLLKCTDKE
P51816	K829	LHAAPAKPDHKETATKPKRQT
P51816	K834	AKPDHKETATKPKRQTAVTAV
P51816	K1083	DYYMQEAKKLKHKADALFEKF
P51816	K1174	SLLYLRMFKLKKDHAMKYSRS
P51816	K1175	LLYLRMFKLKKDHAMKYSRSL
P51826	K278	PASKPEPARAKAKLSKFSIPK
P51826	K280	SKPEPARAKAKLSKFSIPKQG
P51826	K524	CQPSLREKEIKSTCKEEQRPR
P51826	K538	KEEQRPRTANKAPGSKGVKQK
P51826	K543	PRTANKAPGSKGVKQKSPPAA
P51826	K626	TSVVVPPEPTKTRPCGNNRAS
Q9Y4W6	K100	KEVMGEKKESKPAATTRSSGG
Q9Y4W6	K193	GVVDRLEVVNKRFVRVTFTPG
Q9Y4W6	K300	SVGETTAKVLKDEIDVKFKDV
Q9Y4W6	K306	AKVLKDEIDVKFKDVAGCEEA
Q9Y4W6	K543	ARHLSDSINQKHFEQAIERVI
Q9Y4W6	K710	EVRILINDAYKRTVALLTEKK
P02771	K413	KYIQESQALAKRSCGLFQKLG
Q6ULP2	K357	IRREQCKTEEKLDLLTSKCAH
Q5U5Z8	K563	LYCDFHGHSRKNNIFLYGCNN
Q5U5Z8	K577	FLYGCNNNNRKYWLHERVFPL
Q5U5Z8	K847	LPKNKGRMQNKKPGFTVSCSP
Q5U5Z8	K858	KPGFTVSCSPKRTINSSQEPA
Q8NEM8	K480	MYGCDGSDRSKTLYLQQRIFP
Q8NDL9	K734	PTSSGPASSHKLGSCLLPDSF
Q8N302	K664	RRTHAGLGTGKPSSFEDVHLL
Q8N302	K679	EDVHLLQNKNKKNWDKARERF
Q53H12	K231	VSKYWYLGPLKIKAAHFFSTL
Q53H12	K233	KYWYLGPLKIKAAHFFSTLKE
Q9BSE5	K217	RCVDEGLLDCKRVVQIGIRGS
Q9UL18	K438	PNQGVWDMRGKQFYNGIEIKV
Q9UKV8	K317	TVAQYFKDRHKLVLRYPHLPC
Q86UL3	K335	CINNTSVMMFKKGSFEIGATV
Q86UL3	K426	LVDLLWDGGLKREKVKDTFKE
Q6UWP7	K221	SKSRSNAFAEKNGLQKYEYVL
Q6UWP7	K297	RYPIDTLPTSKEDLQLWCHKR
Q53EU6	K284	SEMKDRHLVTKRLKEHIADKK
Q53EU6	K316	CINNTSVMMFKKGSFEIGGTI
Q53EU6	K407	LTELPWDGGLKRAKVKDIFKE
O00116	K102	KWNGWGYNDSKFIFNKKGQIE
O00116	K116	NKKGQIELTGKRYPLSGMGLP
O00116	K169	VVNEDFLHDLKETNISYSQEA
O00116	K347	KMVTPRGIIEKSCQGPRMSTG
O95994	K165	ADTALLLDNMKKALKLLKTEL
O00468	K1687	LLYNGQKTDGKGDFVSLALRD
O00468	K1735	TRVSLERNGRKGALRVGDGPR
Q9BYV1	K129	CHPKVNAVAQKQLGRLWHTST
Q9BYV1	K270	QAKDQYIEQFKDTLSTSVAKS
Q8IUZ5	K33	CRLFFPEDPVKIVRAQGQYMY
O43865	K40	FMATVTKAPKKQIQFADDMQE
Q5TGY3	K1409	SPTCSPTLGFKEELRPPPTKL
Q8N157	K582	VDTEPGLEESKEVIKWKRLPG
Q8N157	K588	LEESKEVIKWKRLPGQACRIP
Q09666	K679	PDVNLEGLGGKLKGPDVKLPD
Q09666	K763	KMPKFSVPGFKAEGPEVDVNL
Q09666	K884	HLKMPKMKMPKFSMPGFKAEG
Q09666	K891	KMPKFSMPGFKAEGPEVDVNL
Q09666	K928	PDVNIEGPEGKLKGPKFKMPE
Q09666	K1077	MSLPDVDLDLKGPKMKGNVDI
Q09666	K1111	VDIRGPKVDIKAPDVEGQGLD
Q09666	K1128	QGLDWSLKIPKMKMPKFSMPS
Q09666	K1177	PDVSLEGPEGKLKGPKFKMPE
Q09666	K1191	PKFKMPEMHFKTPKISMPDVD
Q09666	K1261	HLKMPKMKMPKFSMPGFKGEG
Q09666	K1268	KMPKFSMPGFKGEGREVDVNL
Q09666	K1305	PDVSLEGPEGKLKGPKFKMPE
Q09666	K1389	HLKMPKVKMPKFSMPGFKGEG
Q09666	K1396	KMPKFSMPGFKGEGPEVDVKL
Q09666	K1517	HLKMPKVKMPKFSMPGFKGEG
Q09666	K1719	HLKMPKMKMPKFSMPGFKAEG
Q09666	K1726	KMPKFSMPGFKAEGPEVDVNL
Q09666	K1768	EGPEGKLKGSKFKMPKLNIKA
Q09666	K1985	PKFKMPEMHFKTPKISMPDVD
Q09666	K2055	HLKMPKMKMPKFSMPGFKAEG
Q09666	K2062	KMPKFSMPGFKAEGPEVDVNL
Q09666	K2099	PDVSLEGPEGKLKGPKLKMPE
Q09666	K2180	PKFKMPEMHFKTPKISMPDVN
Q09666	K2250	HLKMPKMKMPKFSMPGFKGEG
Q09666	K2257	KMPKFSMPGFKGEGPEVDVNL
Q09666	K2294	PDVSLEGPEGKLKGPKFKMPE
Q09666	K2308	PKFKMPEMHFKTPKISMPDVD
Q09666	K2517	HLKMPKMKMPKFSMPGFKAEG
Q09666	K2524	KMPKFSMPGFKAEGPEVDVNL
Q09666	K2561	PDVNIEGPEGKLKGPKLKMPE
Q09666	K2568	PEGKLKGPKLKMPEMNIKAPK
Q09666	K2575	PKLKMPEMNIKAPKISMPDFD
Q09666	K2642	PDWHLKMPKVKMPKFSMPGFK
Q09666	K2645	HLKMPKVKMPKFSMPGFKGEG
Q09666	K2652	KMPKFSMPGFKGEGPDGDVKL
Q09666	K2661	FKGEGPDGDVKLPKADIDVSG
Q09666	K2689	PDVNIEGPEGKLKGPKFKMPE
Q09666	K2780	KMPKISMPGFKGEGPDVDVNL
Q09666	K2831	PKFKMPEMHFKTPKISMPDID
Q09666	K2901	HLKMPKMKMPKFSMPGFKAEG
Q09666	K2908	KMPKFSMPGFKAEGPEVDVNL
Q09666	K2945	PDVNIEGPEGKLKGPKFKMPE
Q09666	K3029	HLKMPKVKMPKFSMPGFKGEG
Q09666	K3036	KMPKFSMPGFKGEGPDVDVNL
Q09666	K3073	PDVNIEGPEGKLKGPKFKMPE
Q09666	K3164	KMPKISMPGFKGEGPEVDVNL
Q09666	K3215	PKFKMPEMNIKAPKISMPDLD
Q09666	K3218	KMPEMNIKAPKISMPDLDLNL
Q09666	K3232	PDLDLNLKGPKMKGEVDVSLA
Q09666	K3363	KLPKFNFSGSKVQTPEVDVKG
Q09666	K3445	IAGPNLEGDFKGPKVDIKAPE
Q09666	K3488	KMPKFSVSGLKAEGPDVAVDL
Q09666	K3609	HLKMPKVKMPKFSMPGFKGEG
Q09666	K3811	HLKMPKVKMPKFSMPGFKGEG
Q09666	K3818	KMPKFSMPGFKGEGPDVDVNL
Q09666	K3855	PDVNIEGPEGKLKGPKFKMPE
Q09666	K3946	KMPKISMPGFKGEGPEVDVNL
Q09666	K4067	HLKMPKVKMPKFSMPGFKGEG
Q09666	K4074	KMPKFSMPGFKGEGPEVDVNL
Q09666	K4195	HLKMPKVKMPKFSMPGFKGEG
Q09666	K4202	KMPKFSMPGFKGEGPDVDVNL
Q09666	K4239	PDVNIEGPDAKLKGPKFKMPE
Q09666	K4323	HLKMPKVKMPKFSMPGFKGEG
Q09666	K4441	PDVNIEGPEGKLKGPKFKMPE
Q09666	K4501	PEVDIEGPEGKLKGPKFKMPD
Q09666	K4559	KGPKVDVKGPKVGIDTPDIDI
Q09666	K4659	HLKMPKVKMPKFSMPGFKGEG
Q09666	K4666	KMPKFSMPGFKGEGPDVDVNL
Q09666	K4787	HLKMPKVKMPKFSMPGFKGEG
Q09666	K4794	KMPKFSMPGFKGEGPDVDVSL
Q09666	K5337	PGLNLSGVGGKMQVGGDGVKV
Q09666	K5765	GEAEAEASSPKGKFSLFKSKK
Q09666	K5772	SSPKGKFSLFKSKKPRHRSNS
Q09666	K5774	PKGKFSLFKSKKPRHRSNSFS
Q8IVF2	K1510	MPSFGVSAPGKSIEASVDVSA
Q8IVF2	K1675	MPSFGVSAPGKSIEASVDVSE
Q8IVF2	K1687	IEASVDVSEPKVEADVSLPSM
Q8IVF2	K1840	MPSFGVSAPGKSIEASVDVSA
Q8IVF2	K2589	MDLKGPQLDVKGPKLDLKGPK
Q8IVF2	K2830	MPSFGVSAPGKSIEASVDVSE
Q8IVF2	K3655	MPSFRVSAPGKSMEASVDVSA
Q8IVF2	K3820	MPSFGVSAPGKSIEASVHVSA
Q8IVF2	K4304	KDSKFKMPKFKMPSFGVSAPG
Q8IVF2	K4315	MPSFGVSAPGKSIEASLDVSA
Q8IVF2	K4327	IEASLDVSALKVEADVSLPSM
Q8IVF2	K5426	PEANIDTALCKESPGLWGASI
P35869	K24	KRRKPVQKTVKPIPAEGIKSN
O95433	K203	SKTQARPVGVKIPTCKITLKE
O95433	K212	VKIPTCKITLKETFLTSPEEL
O95433	K249	PATLEADRGGKFHMVDGNVSG
Q9GZX7	K160	TFVENHERTFKAWEGLHENSV
Q96BJ3	K235	ELQKHVEKLTKGAAIFFEFKH
P55008	K11	MSQTRDLQGGKAFGLLKAQQE
Q9Y4K1	K747	EDHLEKVFDPKVFTFGLGKKK
Q9Y4K1	K1393	FYTSFEDWGGKNCKISSVQPI
Q9Y4K1	K1586	QIGSLRPFVQKRIYFRLRNKA
O14862	K71	AVMKTIRIFQKLNYMLLAKRL
O14862	K79	FQKLNYMLLAKRLQEEKEKVD
O14862	K85	MLLAKRLQEEKEKVDKQYKSV
O14862	K160	QKRCLPVMVLKAKKPFTFETQ
Q9UKT9	K245	DTASAEARHIKAEMGSERALV
O00170	K66	RGKPMELIIGKKFKLPVWETI
Q86UL8	K1426	PRPPGGAPARKAAVAPGPWKV
P00568	K21	IFVVGGPGSGKGTQCEKIVQK
P54819	K14	SVPAAEPEYPKGIRAVLLGPP
P54819	K28	AVLLGPPGAGKGTQAPRLAEN
P54819	K72	KKLKATMDAGKLVSDEMVVEL
P54819	K93	IEKNLETPLCKNGFLLDGFPR
P54819	K181	PLIRRSDDNEKALKIRLQAYH
Q9UIJ7	K20	AVIMGAPGSGKGTVSSRITTH
Q9UIJ7	K34	SSRITTHFELKHLSSGDLLRD
Q9UIJ7	K165	GEPLIQREDDKPETVIKRLKA
Q9UIJ7	K181	KRLKAYEDQTKPVLEYYQKKG
Q9UIJ7	K189	QTKPVLEYYQKKGVLETFSGT
Q9UIJ7	K190	TKPVLEYYQKKGVLETFSGTE
P27144	K179	ARLRQYKDVAKPVIELYKSRG
P27144	K186	DVAKPVIELYKSRGVLHQFSG
Q9Y6K8	K179	KKIHSTSSNRKWSLIAKIITT
Q9Y6K8	K185	SSNRKWSLIAKIITTGELAPQ
Q96M32	K385	PPAVGKSSIAKELANYYKLHH
Q96M32	K392	SIAKELANYYKLHHIQLKDVI
Q9UKA4	K1287	VRNCMLFKQKKNSCYADGDED
Q9UKA4	K1299	SCYADGDEDYKVEEKLDIEAV
Q02952	K297	PVTSETGSTFKKFFTQGWAGW
Q02952	K298	VTSETGSTFKKFFTQGWAGWR
Q02952	K526	LKKLFTSTGLKKLSGKKQKGK
Q02952	K614	REGVTPWASFKKMVTPKKRVR
Q02952	K615	EGVTPWASFKKMVTPKKRVRR
Q02952	K771	SFKRLVTPRKKSKSKLEEKSE
Q02952	K775	LVTPRKKSKSKLEEKSEDSIA
Q02952	K1087	PEEQAEASGLKKETDVVLKVD
Q02952	K1088	EEQAEASGLKKETDVVLKVDA
Q02952	K1493	STPVIVSATTKKGLSSDLEGE
Q12802	K2099	NAERLKKTYGKFCGQHNQSVN
O75969	K225	KSTLKIKESTKERQGPDDKPP
O75969	K237	RQGPDDKPPSKKSFFYKEVFE
Q13023	K370	QPVPCENATPKRTIRDCFNYN
O43823	K534	KSVLNNRHIVKMLEKYLKGED
O43823	K538	NNRHIVKMLEKYLKGEDPFTS
Q99996	K36	VRQLAQFRQRKAQSDGQSPSK
Q99996	K47	AQSDGQSPSKKQKKKRKTSSS
Q99996	K49	SDGQSPSKKQKKKRKTSSSKH
Q99996	K386	EQIVQKNQEIKNMKLELTNSK
Q99996	K666	LEIEHRINIEKLKDNLGIHYK
Q99996	K676	KLKDNLGIHYKQQIDGLQNEM
Q99996	K1078	FENMTVGEESKQEQLILDHLP
Q99996	K1301	KIWGQQTDGMKLEFGEENLPK
Q99996	K1311	KLEFGEENLPKEETEFLSIHS
Q99996	K2160	DIQERNEEIEKLEFRVRELEQ
Q7Z591	K1030	AVPGSEFEGHKRISEQPLPNK
Q7Z591	K1134	PATWGSHYGSKSTERLPGEPR
P14550	K127	AFERGDNPFPKNADGTICYDS
P15121	K12	ASRLLLNNGAKMPILGLGTWK
P15121	K95	EKGLVKGACQKTLSDLKLDYL
P15121	K222	PLGSPDRPWAKPEDPSLLEDP
P15121	K263	PMQRNLVVIPKSVTPERIAEN
O60218	K27	GLGTWKSPLGKVKEAVKVAID
O60218	K69	IQEKIQEKAVKREDLFIVSKL
O60218	K95	ERPLVRKAFEKTLKDLKLSYL
O60218	K125	GFKSGDDLFPKDDKGNAIGGK
O60218	K179	KLLNKPGLKYKPVTNQVECHP
O60218	K263	HIQRNVIVIPKSVTPARIVEN
C9JRZ8	K123	ERPLVRKAFEKTLKDLKLSYL
C9JRZ8	K145	VYLIHWPQGFKTGDDFFPKDD
C9JRZ8	K207	RLLNKPGLKYKPVTNQVECHP
Q04828	K75	IRSKIADGSVKREDIFYTSKL
Q04828	K246	LEDPVLCALAKKHKRTPALIA
Q04828	K247	EDPVLCALAKKHKRTPALIAL
Q04828	K270	QLQRGVVVLAKSYNEQRIRQN
P52895	K75	IRSKIADGSVKREDIFYTSKL
P52895	K161	MEKCKDAGLAKSIGVSNFNHR
P52895	K179	NHRLLEMILNKPGLKYKPVCN
P52895	K246	LEDPVLCALAKKHKRTPALIA
P52895	K247	EDPVLCALAKKHKRTPALIAL
P52895	K270	QLQRGVVVLAKSYNEQRIRQN
P42330	K75	IRSKIADGSVKREDIFYTSKL
P42330	K105	VRPALENSLKKAQLDYVDLYL
P42330	K209	RSKLLDFCKSKDIVLVAYSAL
P42330	K246	LEDPVLCALAKKHKRTPALIA
P42330	K247	EDPVLCALAKKHKRTPALIAL
P42330	K270	QLQRGVVVLAKSYNEQRIRQN
P17516	K75	IRSKIADGSVKREDIFYTSKL
P17516	K201	VECHPYLNQSKLLDFCKSKDI
P17516	K246	LEDPVLCALAKKHKQTPALIA
P17516	K247	EDPVLCALAKKHKQTPALIAL
P17516	K270	QLQRGVVVLAKSYNEQRIREN
P51857	K71	EHEVGEAIREKIAEGKVRRED
O43488	K128	SVRSQLETSLKRLQCPQVDLF
P31749	K420	GIVWQHVYEKKLSPPFKPQVT
P31749	K426	VYEKKLSPPFKPQVTSETDTR
P31751	K378	RFPRTLSPEAKSLLAGLLKKD
P13196	K176	LLKNFQDIMQKQRPERVSHLL
P22557	K54	QGPNCSQIHLKATKAGGDSPS
P02768	K44	RFKDLGEENFKALVLIAFAQY
P02768	K65	LQQCPFEDHVKLVNEVTEFAK
P02768	K75	KLVNEVTEFAKTCVADESAEN
P02768	K117	TYGEMADCCAKQEPERNECFL
P02768	K130	PERNECFLQHKDDNPNLPRLV
P02768	K160	AFHDNEETFLKKYLYEIARRH
P02768	K161	FHDNEETFLKKYLYEIARRHP
P02768	K183	FYAPELLFFAKRYKAAFTECC
P02768	K186	PELLFFAKRYKAAFTECCQAA
P02768	K198	AFTECCQAADKAACLLPKLDE
P02768	K214	PKLDELRDEGKASSAKQRLKC
P02768	K219	LRDEGKASSAKQRLKCASLQK
P02768	K223	GKASSAKQRLKCASLQKFGER
P02768	K229	KQRLKCASLQKFGERAFKAWA
P02768	K249	AVARLSQRFPKAEFAEVSKLV
P02768	K257	FPKAEFAEVSKLVTDLTKVHT
P02768	K264	EVSKLVTDLTKVHTECCHGDL
P02768	K286	ECADDRADLAKYICENQDSIS
P02768	K298	ICENQDSISSKLKECCEKPLL
P02768	K300	ENQDSISSKLKECCEKPLLEK
P02768	K305	ISSKLKECCEKPLLEKSHCIA
P02768	K347	KDVCKNYAEAKDVFLGMFLYE
P02768	K396	AAADPHECYAKVFDEFKPLVE
P02768	K402	ECYAKVFDEFKPLVEEPQNLI
P02768	K426	CELFEQLGEYKFQNALLVRYT
P02768	K438	QNALLVRYTKKVPQVSTPTLV
P02768	K456	TLVEVSRNLGKVGSKCCKHPE
P02768	K468	GSKCCKHPEAKRMPCAEDYLS
P02768	K499	EKTPVSDRVTKCCTESLVNRR
P02768	K524	ALEVDETYVPKEFNAETFTFH
P02768	K549	TLSEKERQIKKQTALVELVKH
P02768	K558	KKQTALVELVKHKPKATKEQL
P02768	K562	ALVELVKHKPKATKEQLKAVM
P02768	K597	DKETCFAEEGKKLVAASQAAL
P02768	K598	KETCFAEEGKKLVAASQAALG
Q13740	K559	LYMKKSKTASKHVNKDLGNME
Q13740	K563	KSKTASKHVNKDLGNMEENKK
Q8IZ83	K50	LGHYVNGKWLKPEHRNSVPCQ
Q8IZ83	K618	SRLERQGAELKAAEAEVELSA
P54886	K149	QALHSGQNQLKEMAIPVLEAR
P54886	K347	GHVITDIVEGKKVGTFFSEVK
P54886	K409	QRDEILLANKKDLEEAEGRLA
P54886	K649	VEQVKIHAGPKFASYLTFSPS
P54886	K767	LLTTKWLLRGKDHVVSDFSEH
P00352	K65	GDKEDVDKAVKAARQAFQIGS
P00352	K91	DASERGRLLYKLADLIERDRL
P00352	K128	AYLNDLAGCIKTLRYCAGWAD
P00352	K252	VAFTGSTEVGKLIKEAAGKSN
P00352	K353	GPQIDKEQYDKILDLIESGKK
P00352	K362	DKILDLIESGKKEGAKLECGG
P00352	K367	LIESGKKEGAKLECGGGPWGN
P00352	K410	EIFGPVQQIMKFKSLDDVIKR
P00352	K419	MKFKSLDDVIKRANNTFYGLS
P00352	K435	FYGLSAGVFTKDIDKAITISS
O94788	K384	LIQSGVAEGAKLECGGKGLGR
O94788	K390	AEGAKLECGGKGLGRKGFFIE
P30837	K364	LDTQQGPQVDKEQFERVLGYI
P30837	K379	RVLGYIQLGQKEGAKLLCGGE
P30837	K399	ERFGERGFFIKPTVFGGVQDD
O75891	K35	EVVGVFTVPDKDGKADPLGLE
O75891	K660	GSTEVGKHIMKSCAISNVKKV
O75891	K668	IMKSCAISNVKKVSLELGGKS
O75891	K876	TDVAAPFGGFKQSGFGKDLGE
O75891	K882	FGGFKQSGFGKDLGEAALNEY
Q3SY69	K57	RVVGVFTVPDKDGKADPLALA
Q3SY69	K77	AAEKDGTPVFKLPKWRVKGKT
Q3SY69	K754	FVTRVVEEIKKMKIGDPLDRS
Q3SY69	K886	AGTVFINTYNKTDVAAPFGGV
Q3SY69	K903	FGGVKQSGFGKDLGEEALNEY
P05091	K81	GDKEDVDKAVKAARAAFQLGS
P05091	K355	SRVVGNPFDSKTEQGPQVDET
P05091	K368	QGPQVDETQFKKILGYINTGK
P05091	K369	GPQVDETQFKKILGYINTGKQ
P30838	K178	GGVPETTELLKERFDHILYTG
P30838	K194	ILYTGSTGVGKIIMTAAAKHL
P30838	K269	QIVEKLKKSLKEFYGEDAKKS
P30038	K462	VLSVYVYPDDKYKETLQLVDS
P30038	K552	TSPQVIKETHKPLGDWSYAYM
P51649	K126	SAKERSSLLRKWYNLMIQNKD
P51649	K135	RKWYNLMIQNKDDLARIITAE
P51649	K214	WNFPSAMITRKVGAALAAGCT
P51649	K358	VQRGIHDAFVKAFAEAMKKNL
P51649	K365	AFVKAFAEAMKKNLRVGNGFE
Q02252	K52	LFIGGKFVESKSDKWIDIHNP
Q02252	K55	GGKFVESKSDKWIDIHNPATN
Q02252	K87	AEMDAAIASCKRAFPAWADTS
Q02252	K264	IKAISFVGSNKAGEYIFERGS
Q02252	K298	NHGVVMPDANKENTLNQLVGA
Q02252	K330	LSTAVLVGEAKKWLPELVEHA
P49419	K93	ASVADYEETVKKAREAWKIWA
P49419	K94	SVADYEETVKKAREAWKIWAD
P49419	K389	SMFLGAVEEAKKEGGTVVYGG
P49419	K439	FAPILYVFKFKNEEEVFAWNN
P49419	K528	RRSTCTINYSKDLPLAQGIKF
P49189	K30	VEPADASGTEKAFEPATGRVI
P49189	K298	CCNGTRVFVQKEILDKFTEEV
P49189	K303	RVFVQKEILDKFTEEVVKQTQ
P49189	K461	SPVELPFGGYKKSGFGRENGR
P49189	K462	PVELPFGGYKKSGFGRENGRV
P04075	K13	YQYPALTPEQKKELSDIAHRI
P04075	K14	QYPALTPEQKKELSDIAHRIV
P04075	K42	AADESTGSIAKRLQSIGTENT
P04075	K108	IKSKGGVVGIKVDKGVVPLAG
P04075	K111	KGGVVGIKVDKGVVPLAGTNG
P04075	K139	DGLSERCAQYKKDGADFAKWR
P04075	K147	QYKKDGADFAKWRCVLKIGEH
P04075	K153	ADFAKWRCVLKIGEHTPSALA
P04075	K200	EILPDGDHDLKRCQYVTEKVL
P04075	K208	DLKRCQYVTEKVLAAVYKALS
P04075	K230	HHIYLEGTLLKPNMVTPGHAC
P04075	K294	LNAINKCPLLKPWALTFSYGR
P04075	K312	YGRALQASALKAWGGKKENLK
P04075	K322	KAWGGKKENLKAAQEEYVKRA
P04075	K330	NLKAAQEEYVKRALANSLACQ
P04075	K342	ALANSLACQGKYTPSGQAGAA
P05062	K13	HRFPALTQEQKKELSEIAQSI
P05062	K139	DGLSERCAQYKKDGVDFGKWR
P05062	K147	QYKKDGVDFGKWRAVLRIADQ
P05062	K208	DLEHCQYVTEKVLAAVYKALN
P05062	K242	NMVTAGHACTKKYTPEQVAMA
P05062	K243	MVTAGHACTKKYTPEQVAMAT
P05062	K330	NKEATQEAFMKRAMANCQAAK
P09972	K13	HSYPALSAEQKKELSDIALRI
P09972	K42	AADESVGSMAKRLSQIGVENT
P09972	K111	KGIVVGIKVDKGVVPLAGTDG
P09972	K139	DGLSERCAQYKKDGADFAKWR
P09972	K147	QYKKDGADFAKWRCVLKISER
P09972	K153	ADFAKWRCVLKISERTPSALA
P09972	K200	EILPDGDHDLKRCQYVTEKVL
P09972	K208	DLKRCQYVTEKVLAAVYKALS
P09972	K230	HHVYLEGTLLKPNMVTPGHAC
Q8WUM4	K23	SEVDLAKPLVKFIQQTYPSGG
Q8WUM4	K48	QYCRAAEELSKLRRAAVGRPL
Q8WUM4	K215	RDKMKDAIIAKLANQAADYFG
Q8WUM4	K350	STPVNVPISQKFTDLFEKMVP
Q8WUM4	K486	WQRTPSNELYKPLRAEGTNFR
Q8WUM4	K751	TPAPRTMPPTKPQPPARPPPP
P37023	K439	VPNDPSFEDMKKVVCVDQQTP
P37023	K440	PNDPSFEDMKKVVCVDQQTPT
Q8NER5	K147	QGRQCSYRKKKRPNVEEPLSE
Q8NER5	K165	LSECNLVNAGKTLKDLIYDVT
Q8NER5	K168	CNLVNAGKTLKDLIYDVTASG
Q6NS38	K34	GEEPAVLGGDKESTRKRPRRE
Q6NS38	K104	GALARVQVFGKWHSVPRKQAT
Q6P6C2	K57	AAEPYPVSGAKRKYQEDSDPE
Q6P6C2	K86	LQKEEEARKVKSGIRQMRLFS
Q6P6C2	K132	HTVDRAPLRNKYFFGEGYTYG
Q6P6C2	K235	ALCFGCKFQFKPIRVSEPVLS
Q3KRA9	K47	YLLRQVFNAPKPKWTQLSGRK
Q3KRA9	K49	LRQVFNAPKPKWTQLSGRKLQ
Q8TCU4	K470	MLRMSPDTVPKAPKHLKAGDT
Q8TCU4	K473	MSPDTVPKAPKHLKAGDTSKG
Q8TCU4	K476	DTVPKAPKHLKAGDTSKGGIA
Q8TCU4	K896	VSIVPGPGDQKTGIPSAPSSF
Q8TCU4	K3520	WKDFFQHHPDKHREHMCLPLP
Q8TCU4	K4119	ISKKEMIQRSKRIYEQLPEVQ
O15296	K198	AGSAFAEMKIKGLLDRKGLWR
O15296	K204	EMKIKGLLDRKGLWRSLNEMK
Q9H0A0	K60	KARPSVLWCYKKELGFSSHRK
Q9H0A0	K61	ARPSVLWCYKKELGFSSHRKK
Q9H0A0	K426	YEGTGRSLSLKLIQQLRQQSA
Q9H0A0	K823	LEALFLPYDLKRLEMYSRNMV
Q9H0A0	K942	TLSDDLDEAAKEFQEKHKKEV
Q9H0A0	K947	LDEAAKEFQEKHKKEVGKLKS
Q96L96	K1422	RERRSPTQGRKASMLEVPRAE
Q96L96	K1445	LAAGDLGPSPKAGGLDTEVAL
Q86TB3	K528	KRVGGKDLWSKRGSRKSARVR
Q8ND56	K291	RFGIRRDGPMKFEKDFDFESA
Q8ND56	K294	IRRDGPMKFEKDFDFESANAQ
Q8ND56	K307	DFESANAQFNKEEIDREFHNK
Q96Q42	K533	SLRTEVWTWGKGKEGQLGHGD
Q96Q42	K1281	SDKDRPKVFRKLGNLAVPADE
Q96Q42	K1292	LGNLAVPADEKWKAVFDECWR
Q96Q35	K259	FERENILLQQKKKMTKKFEME
Q96Q35	K260	ERENILLQQKKKMTKKFEMES
Q96Q35	K376	KEKAIVGNLEKMLQTKFAETE
Q86YT9	K381	LRSDRNNSLEKKSGGGMPKTQ
Q86WK7	K137	HDLDGLGALEKLLLFNNRLVH
Q01196	K24	TPPSTALSPGKMSEALPLGAP
Q01196	K43	APDAGAALAGKLRSGDRSMVE
Q4VCS5	K545	KTISQLFAKNKESQREKEKLE
P23109	K354	NQKHLLRFIKKSYQIDADRVV
P23109	K691	TDDPMQFHFTKEPLMEEYAIA
Q01433	K516	FIKTDNRVSGKYFAHIIKEVM
P49418	K11	MADIKTGIFAKNVQKRLNRAQ
P49418	K15	KTGIFAKNVQKRLNRAQEKVL
P49418	K23	VQKRLNRAQEKVLQKLGKADE
Q13131	K80	GKIRREIQNLKLFRHPHIIKL
P54646	K69	GKIKREIQNLKLFRHPHIIKL
P54619	K264	TYNNLDVSVTKALQHRSHYFE
O95630	K153	EKEKQRVAQQKQQQLEQEQFH
P48728	K357	VTSGCPSPSLKKNVAMGYVPC
P01019	K287	AFNTYVHFQGKMKGFSLLAEP
Q15389	K186	QLLQQTNEILKIHEKNSLLEH
Q9NQW6	K371	KSTTPGGTGIKPFLERFGERC
Q9NQW6	K956	TLSLSSVGNTKFVLDKVPFLS
P16157	K380	NGFTPLHIACKKNHVRVMELL
P16157	K1102	QATFPENAVTKRVKLALQAQP
Q01484	K407	NGFTPLHIACKKNRIKVMELL
Q01484	K1556	GEPFEIVERVKEDLEKVNEIL
Q01484	K1561	IVERVKEDLEKVNEILRSGTC
Q01484	K1995	EETMSVRELMKAFQSGQDPSK
Q01484	K2051	EAQKTENQTIKRGQRLPVTGT
Q01484	K3464	RGGTSPTKESKEHFFDLYRNS
Q12955	K409	NGFTPLHIACKKNRIKVMELL
Q12955	K1128	GKKRICRIITKDFPQYFAVVS
Q12955	K1838	VNVLPEPALKKLPDSNSFTKS
Q12955	K1847	KKLPDSNSFTKSAAALLSPIK
Q12955	K1857	KSAAALLSPIKTLTTETHPQP
Q12955	K2058	NLKYKFEDAKKDGEERQKRVL
Q12955	K2065	DAKKDGEERQKRVLKPAIALQ
Q12955	K3472	SKLEVIEEEGKVGPDEDKPPS
Q12955	K3862	KTKELIGIRQKSKLPIKATSP
Q12955	K3864	KELIGIRQKSKLPIKATSPKD
Q12955	K3868	GIRQKSKLPIKATSPKDTFPP
Q12955	K3873	SKLPIKATSPKDTFPPNHMSN
Q12955	K3888	PNHMSNTKASKMKQVSQSEKT
Q12955	K4327	ETKPCVPVSMKKMSRTSPADG
Q12955	K4328	TKPCVPVSMKKMSRTSPADGK
Q7Z5J8	K1354	PSIIPIFKRGKEHRRKLKPKI
Q9NU02	K694	IYGVPTTSEGKKVQKGNVVHL
Q9NU02	K695	YGVPTTSEGKKVQKGNVVHLN
Q8IWZ3	K832	KNREEQVQKKKKILKELQKVE
Q8IWZ3	K1452	EESRKQALAAKREKRKEKRKK
Q8IWZ3	K1546	VTTPSTNRKNKKNKTKETPPT
Q8IWZ3	K1549	PSTNRKNKKNKTKETPPTAHL
Q8IWZ3	K1551	TNRKNKKNKTKETPPTAHLIL
Q8IWZ3	K1681	PNIKLNLTSPKRGQKREEGWK
Q8IWZ3	K1685	LNLTSPKRGQKREEGWKEVVR
Q86XL3	K555	EKAGFLHHVKKSDPERGFERV
Q9P2S6	K869	GPSLPRGLDVKEQGQIPFFKF
Q6UB99	K594	SSVESLKPVRKRQEHRKRASL
Q6UB99	K631	KLDKEGKVVKKHKTKHKHKNK
Q6UB99	K639	VKKHKTKHKHKNKEKGQCSIS
Q6UB99	K641	KHKTKHKHKNKEKGQCSISQE
Q6UB99	K702	DHFKKEEKLSKMKLEEKEWLF
Q6UB99	K719	EWLFKDEKSLKRIKDTNKDIS
Q6UB99	K1559	SNGNDKVAPSKDPGKKDARPR
Q6UB98	K39	KSKDKIASYSKTPKIERSDVS
Q6UB98	K673	EKHKKEIEGEKEKYKTKDSAK
Q6UB98	K760	ERDKIKKESEKSFREEKIKDL
Q6UB98	K976	DKESINITNSKHIQEEKKSSI
Q6UB98	K1034	IDRYKERDKHKDKIQINSLLK
Q6UB98	K1036	RYKERDKHKDKIQINSLLKLK
Q8IZ07	K217	EMERLTLDLMKPKSREVERRL
Q8IZ07	K219	ERLTLDLMKPKSREVERRLTS
Q6ZTN6	K169	KCGIWGWRSEKMETVSGYEAK
O75179	K1396	KITPLMAAFRKGHVKVVRYLV
O75179	K1711	PNGKLTVASPKRGQKREEGWK
O75179	K1715	LTVASPKRGQKREEGWKEVVR
Q5TYW2	K547	EKENKYLKDIKIVKETNAALE
Q5TYW2	K773	NIQRGFIESGKKDLVLEEKSK
Q5SQ80	K547	EKENKYLKDIKIVKETNAALE
Q5VUR7	K547	EKENKYLKDIKIVKETNAALE
Q5CZ79	K188	KEKMVEFLLKKKASTHAVDRL
Q5CZ79	K347	PTTGVEDPAVKGAVQRKNVQT
Q5CZ79	K353	DPAVKGAVQRKNVQTLRAEQA
Q5CZ79	K547	EKENKYLKDIKIVKETNAALE
Q86YR6	K295	QQVVKFLIKKKANLNVLDRYG
Q86YR6	K478	YHSDEQNDTRKQLSEEQNTGI
Q86YR6	K499	SQDEILTNKQKQIEVAEQKMN
Q63ZY3	K734	QLFRLGNINAKASQAGQTALM
Q9UPS8	K940	IKNQNQEKEKKCFEDLKIVKE
Q9UPS8	K949	KKCFEDLKIVKEKNEDLQKTI
Q9UPS8	K1290	VRCAEKMQDHKQKLEKDNAKL
Q9UPS8	K1332	NLSEDEKEQLKKLMELKQSLE
Q9UPS8	K1333	LSEDEKEQLKKLMELKQSLEC
Q9UPS8	K1338	KEQLKKLMELKQSLECNLDQE
O15084	K73	SGARVNAKDSKWLTPLHRAVA
O15084	K171	SRGANINAFDKKDRRAIHWAA
Q9BXX3	K422	GRPRKIAWEKKETPVKTGCVA
Q9BXX3	K427	IAWEKKETPVKTGCVARVTSN
Q9BXX2	K68	TVGKKPVNLNKRDMKKRTALH
Q8N7Z5	K1255	ANPNQKDQKQKSALDEADDEK
Q8N7Z5	K1265	KSALDEADDEKMKELLRSYGA
Q8N7Z5	K1773	YAWSKVTYLGKELLRYVSEDA
Q9BQI6	K16	PKHIIQMTGFKMEEKEALVKL
Q9BQI6	K25	FKMEEKEALVKLLLKLDCTFI
Q9BQI6	K788	KKSEGELSCSKENCPSVVKKM
A6NCL7	K464	QIPKWRYKEAKEEKRKAEEAE
A6NCL7	K467	KWRYKEAKEEKRKAEEAEKKR
Q8N2N9	K868	QLKHEILELEKELCSLRFAIQ
Q5JPF3	K944	KDSVLNIARGKKHGEKTRRVS
Q8N8A2	K95	RSEEAVQVLIKHSADVNARDK
Q8N8A2	K171	AKGANINAFDKKDRRALHWAA
Q9ULJ7	K942	LFSHGADVNCKDADGRPTLYI
Q9Y2G4	K299	SVPRDEVAQSKGSVSAGDTPS
Q9Y2G4	K622	PCVNRGTQTKKSGKSGPTRHR
A6NC57	K641	ENTMLNSELQKEKQSMSRLET
Q9H8Y5	K310	RSGRSLFFGGKGAPLQRGDPR
Q5XXA6	K261	YEILKRTTCTKAKYSMGITSL
Q9BYT9	K110	SDFCLALGKDKDYTDESEHAT
Q75V66	K897	NLGINSNEFAKHVMIEENKAQ
Q9HCE9	K351	RAEEFYYPPWKRLLFQLLVSL
P39687	K101	THLNLSGNKIKDLSTIEPLKK
P39687	K238	LGEEERGQKRKREPEDEGEDD
Q92688	K33	VLDNCKSNDGKIEGLTAEFVN
Q92688	K86	IFGGLDMLAEKLPNLTHLNLS
Q92688	K101	THLNLSGNKLKDISTLEPLKK
Q92688	K116	LEPLKKLECLKSLDLFNCEVT
Q92688	K236	DEDEEEEEGGKGEKRKRETDD
Q92688	K239	EEEEEGGKGEKRKRETDDEGE
O43423	K97	THLYLSGNKIKDLSTIEPLKQ
O95626	K101	IHLNLSGNKIKDLSTIEPLKK
P16066	K1041	ELELRGDVEMKGKGKVRTYWL
P16066	K1045	RGDVEMKGKGKVRTYWLLGER
P58335	K161	LDGLVPSYAEKEAKISRSLGA
P04083	K53	NPSSDVAALHKAIMVKGVDEA
P04083	K71	DEATIIDILTKRNNAQRQQIK
P04083	K90	IKAAYLQETGKPLDETLKKAL
P04083	K97	ETGKPLDETLKKALTGHLEEV
P04083	K98	TGKPLDETLKKALTGHLEEVV
P04083	K161	DINRVYREELKRDLAKDITSD
P04083	K166	YREELKRDLAKDITSDTSGDF
P04083	K185	DFRNALLSLAKGDRSEDFGVN
P04083	K239	SYPQLRRVFQKYTKYSKHDMN
P04083	K250	YTKYSKHDMNKVLDLELKGDI
P04083	K281	ATSKPAFFAEKLHQAMKGVGT
P04083	K312	SRSEIDMNDIKAFYQKMYGIS
Q9UJ72	K295	IRKRYKERYGKSLFHDIRNFA
Q9UJ72	K310	DIRNFASGHYKKALLAICAGD
P50995	K248	ILLSFKTAYGKDLIKDLKSEL
P50995	K255	AYGKDLIKDLKSELSGNFEKT
P50995	K282	TPVLFDIYEIKEAIKGVGTDE
P50995	K479	IRSEYKRMYGKSLYHDISGDT
P07355	K47	RDALNIETAIKTKGVDEVTIV
P07355	K49	ALNIETAIKTKGVDEVTIVNI
P07355	K104	HLETVILGLLKTPAQYDASEL
P07355	K115	TPAQYDASELKASMKGLGTDE
P07355	K148	QELQEINRVYKEMYKTDLEKD
P07355	K152	EINRVYKEMYKTDLEKDIISD
P07355	K157	YKEMYKTDLEKDIISDTSGDF
P07355	K176	DFRKLMVALAKGRRAEDGSVI
P07355	K212	GVKRKGTDVPKWISIMTERSV
P07355	K227	MTERSVPHLQKVFDRYKSYSP
P07355	K279	YFADRLYDSMKGKGTRDKVLI
P07355	K302	MVSRSEVDMLKIRSEFKRKYG
P07355	K313	IRSEFKRKYGKSLYYYIQQDT
P07355	K324	SLYYYIQQDTKGDYQKALLYL
P12429	K29	SPSVDAEAIQKAIRGIGTDEK
P12429	K58	RSNAQRQLIVKEYQAAYGKEL
P12429	K97	LVTPPAVFDAKQLKKSMKGAG
P12429	K137	DISQAYYTVYKKSLGDDISSE
P12429	K169	LADGRRDESLKVDEHLAKQDA
P12429	K222	TFDEYRNISQKDIVDSIKGEL
P12429	K263	FLAERLHRALKGIGTDEFTLN
P09525	K213	NHLLHVFDEYKRISQKDIEQS
P09525	K225	ISQKDIEQSIKSETSGSFEDA
P09525	K253	MRNKSAYFAEKLYKSMKGLGT
P09525	K259	YFAEKLYKSMKGLGTDDNTLI
P09525	K293	IRAHFKRLYGKSLYSFIKGDT
P09525	K300	LYGKSLYSFIKGDTSGDYRKV
P08758	K70	LFGRDLLDDLKSELTGKFEKL
P08758	K76	LDDLKSELTGKFEKLIVALMK
P08758	K79	LKSELTGKFEKLIVALMKPSR
P08758	K86	KFEKLIVALMKPSRLYDAYEL
P08758	K97	PSRLYDAYELKHALKGAGTNE
P08758	K101	YDAYELKHALKGAGTNEKVLT
P08758	K108	HALKGAGTNEKVLTEIIASRT
P08758	K309	MIKGDTSGDYKKALLLLCGED
P08133	K40	YTAMKGFGSDKEAILDIITSR
P08133	K63	RQRQEVCQSYKSLYGKDLIAD
P08133	K68	VCQSYKSLYGKDLIADLKYEL
P08133	K75	LYGKDLIADLKYELTGKFERL
P08133	K81	IADLKYELTGKFERLIVGLMR
P08133	K102	PPAYCDAKEIKDAISGIGTDE
P08133	K265	YFAERLFKAMKGLGTRDNTLI
P08133	K299	IREIFRTKYEKSLYSMIKNDT
P08133	K306	KYEKSLYSMIKNDTSGEYKKT
P08133	K314	MIKNDTSGEYKKTLLKLSGGD
P08133	K370	ANDFNPDADAKALRKAMKGLG
P08133	K418	HFGRDLMTDLKSEISGDLARL
P08133	K442	LMMPPAHYDAKQLKKAMEGAG
P08133	K483	INEAYKEDYHKSLEDALSSDT
P08133	K580	TNYDVEHTIKKEMSGDVRDAF
P08133	K607	VKNKPLFFADKLYKSMKGAGT
P08133	K613	FFADKLYKSMKGAGTDEKTLT
P08133	K620	KSMKGAGTDEKTLTRIMVSRS
P08133	K647	IRREFIEKYDKSLHQAIEGDT
P20073	K196	DAIRDAEILRKAMKGFGTDEQ
P20073	K233	IKAAFKTSYGKDLIKDLKSEL
P20073	K430	FFAERLYYAMKGAGTDDSTLV
P13928	K32	NPDPDAETLYKAMKGIGTNEQ
P13928	K76	QFGKDLTETLKSELSGKFERL
P13928	K222	HLLRVFEEYEKIANKSIEDSI
P13928	K267	YFAERLYYAMKGAGTRDGTLI
Q5T2P8	K76	QFGKDLTETLKSELSGKFERL
Q5T2P8	K222	HLLRVFEEYEKIANKSIEDSI
Q5T2P8	K267	YFAERLYYAMKGAGTRDGTLI
Q5VT79	K32	NPDPDAETLYKAMKGIGTNEQ
Q5VT79	K76	QFGKDLTETLKSELSGKFERL
Q5VT79	K222	HLLRVFEEYEKIANKSIEDSI
Q5VT79	K267	YFAERLYYAMKGAGTRDGTLI
Q06278	K1318	PEKIRMACEDKFTKMIPRDEP
Q10567	K318	LIVQKRPEILKHEMKVFFVKY
O43747	K144	MCRDLAGEVEKLLKTSNSYLR
O75843	K573	RAVEYDTLFRKYDHMRAAILE
O95782	K35	SKEAEIKRINKELANIRSKFK
O95782	K165	LVAGDSMDSVKQSAALCLLRL
O95782	K177	SAALCLLRLYKASPDLVPMGE
O94973	K35	SKEAEIKRINKELANIRSKFK
P63010	K19	TNKKGEIFELKAELNNEKKEK
P63010	K26	FELKAELNNEKKEKRKEAVKK
P63010	K265	VVLSAVKVLMKFLELLPKDSD
P63010	K318	LIVQKRPEILKQEIKVFFVKY
Q96CW1	K203	SAHVSGRVVMKSYLSGMPECK
Q96CW1	K304	REVGRTKLEVKVVIKSNFKPS
Q96CW1	K308	RTKLEVKVVIKSNFKPSLLAQ
O00203	K563	LLTQYILNLGKYDQNYDIRDR
O00203	K592	VPNVKSGALSKYAKKIFLAQK
O14617	K176	AVLIMYKVFLKYPESLRPAFP
O14617	K386	IVKKLMTHVDKAEGTTYRDEL
O14617	K736	KLEEERRHRQKLEKDKRRKKR
Q92572	K166	GAPARAVSAVKNMNLPEIPRN
O14727	K643	CGADKTLQVFKAETGEKLLEI
O14727	K654	AETGEKLLEIKAHEDEVLCCA
Q92870	K238	SSPETKKDHPKTGAKTDCALH
P25054	K2189	KKIESESKGIKGGKKVYKSLI
P25054	K2192	ESESKGIKGGKKVYKSLITGK
Q9UM13	K71	PHLVNIQFRRKTTVKTLCIYA
Q9UM13	K169	YTPVEESSIGKFPRCTTIDFM
Q9UJX5	K630	FGSFTYATTEKVRRSIYSCLD
Q9UJX3	K263	RAISTICSLEKKSLLRDNVDL
Q9BZZ5	K51	EKRLAAQFIPKFFKHFPELAD
Q9BZZ5	K251	CTRQAVPLFSKNVHSTRFVTY
Q9BZZ5	K448	TVTLSWKPVQKVEIGQKRASE
Q9BZZ5	K454	KPVQKVEIGQKRASEDTTSGS
Q9HDC9	K141	TIARFGSGPCKTRDDEPVCGR
Q9HDC9	K347	ERPWIKRMIFKLFSQETVMKF
P02647	K130	KVQPYLDDFQKKWQEEMELYR
P02647	K219	GGARLAEYHAKATEHLSTLSE
Q8NCW5	K144	FGYEPTIYYPKRPNKPLFTAL
Q8NCW5	K148	PTIYYPKRPNKPLFTALVTQC
P02652	K67	LQAEAKSYFEKSKEQLTPLIK
P04114	K252	SQSCQYTLDAKRKHVAEAICK
P04114	K612	NSEELDIQDLKKLVKEALKES
P04114	K1778	SKLDNIYSSDKFYKQTVNLQL
P04114	K2004	QDLDAYNTKDKIGVELTGRTL
P04114	K2265	KYQIRIQIQEKLQQLKRHIQN
P04114	K4040	SSPDKKLTIFKTELRVRESDE
P02656	K44	GYMKHATKTAKDALSSVQESQ
P02649	K175	RLLRDADDLQKRLAVYQAGAR
Q96IL0	K162	MADFYKEFLSKNFQKHMYYNR
Q96IL0	K166	YKEFLSKNFQKHMYYNRDWYK
P05067	K724	TVIVITLVMLKKKQYTSIHHG
P05067	K725	VIVITLVMLKKKQYTSIHHGV
Q13564	K338	TIPDMIADSGKYIKLQNVYRE
Q13564	K341	DMIADSGKYIKLQNVYREKAK
Q13564	K378	IGQAPESISEKELKLLCSNSA
Q9UKG1	K350	YCFQITSFDGKKSSILQAESK
Q9NTI5	K12	AHSKTRTNDGKITYPPGVKEI
Q9NTI5	K20	DGKITYPPGVKEISDKISKEE
Q9NTI5	K53	MDMDQDSEEEKELYLNLALHL
Q9NTI5	K212	NLVPAHKNLNKQAYDLAKALL
Q9NTI5	K219	NLNKQAYDLAKALLKRTAQAI
Q9NTI5	K1103	LPARFFTQPDKNFSNTKNYLP
Q9NTI5	K1136	KTTNVLGAVNKPLSSAGKQSQ
Q9NTI5	K1228	KKTPVTEQEEKLGMDDLTKLV
P07741	K114	EYGKAELEIQKDALEPGQRVV
Q13796	K308	FGPVWYVPDKKKAPSSPPPPP
Q13796	K309	GPVWYVPDKKKAPSSPPPPPP
Q13796	K1341	ADILDPSVKIKTTMDLMEGIF
O60306	K195	LELKKTPKLRKFWNLIKKNDE
O60306	K576	TVRPTKPYGTKFDRRRPFIEQ
O60306	K1051	HAALKRHDLVKLGFKYDNILM
P48444	K211	TETIIETDKPKVAPAPARPSG
P48444	K231	GPSKALKLGAKGKEVDNFVDK
P48444	K233	SKALKLGAKGKEVDNFVDKLK
P48444	K256	GETIMSSSMGKRTSEATKMHA
P48444	K309	GMIMLRISDDKYGRIRLHVEN
P48444	K347	LFTAESLIGLKNPEKSFPVNS
P48444	K351	ESLIGLKNPEKSFPVNSDVGV
P48444	K363	FPVNSDVGVLKWRLQTTEESF
P15514	K230	TVQLRRQYVRKYEGEAEERKK
P15514	K239	RKYEGEAEERKKLRQENGNVH
P15514	K240	KYEGEAEERKKLRQENGNVHA
Q9NP61	K223	IIKKKPNQAKKGLGAKKGSLG
Q9NP61	K228	PNQAKKGLGAKKGSLGAQKLA
Q9NP61	K229	NQAKKGLGAKKGSLGAQKLAN
Q8N6T3	K226	TGASRFASAAKEGATKFGSQA
Q8N6T3	K231	FASAAKEGATKFGSQASQKAS
Q8N6T3	K253	LGHSLNENVLKPAQEKVKEGK
Q8N6T3	K263	KPAQEKVKEGKIFDDVSSGVS
P84077	K36	DAAGKTTILYKLKLGEIVTTI
P84077	K142	NAMNAAEITDKLGLHSLRHRN
P61204	K36	DAAGKTTILYKLKLGEIVTTI
P61204	K142	NAMNAAEITDKLGLHSLRHRN
P18085	K36	DAAGKTTILYKLKLGEIVTTI
P84085	K36	DAAGKTTILYKLKLGEIVTTI
P62330	K32	DAAGKTTILYKLKLGQSVTTI
Q9Y6D6	K432	DAFLVFRSLCKLSMKPLSDGP
Q9Y6D6	K849	HSPQVKNKMTKEQYIKMNRGI
Q9Y6D6	K1708	SNNEQRTALWKAGFKGKSKPN
Q9Y6D5	K17	KSMFVSRALEKILADKEVKRP
Q9Y6D5	K22	SRALEKILADKEVKRPQHSQL
Q9Y6D5	K25	LEKILADKEVKRPQHSQLRRA
Q9Y6D5	K383	DAFLVFRSLCKLSMKPLGEGP
Q9Y6D5	K794	HSPQVKNKMTKEQYIKMNRGI
P42684	K320	YSLTVAVKTLKEDTMEVEEFL
P42684	K659	KGGFFSSFMKKRNAPTPPKRS
P42684	K981	DKDRPRRVKPKCAPPPPPVMR
P05089	K191	DVDPGEHYILKTLGIKYFSMT
P78540	K56	PAAIREAGLMKRLSSLGCHLK
O94875	K875	KLPAKAVYDFKAQTSKELSFK
Q07960	K80	HQIVEVAGDDKYGRKIIVFSA
Q07960	K212	EQLGIPRQVLKYDDFLKSTQK
A1A4S6	K51	KDGKNLIAATKSLSVAQRKFA
A1A4S6	K133	QLGAVKEEKKKFDKETEKNYS
A1A4S6	K136	AVKEEKKKFDKETEKNYSLID
A1A4S6	K147	ETEKNYSLIDKHLNLSAKKKD
A1A4S6	K156	DKHLNLSAKKKDSHLQEADIQ
Q6P4F7	K730	DEEIKKQQSPKDKLNNKLKEN
Q6P4F7	K732	EIKKQQSPKDKLNNKLKENEN
Q8IWW6	K796	HLRRVIENGEKNRMTYQSIAI
Q7Z6B7	K220	QRRSSVKKIEKMKEKRQAKYS
Q7Z6B7	K222	RSSVKKIEKMKEKRQAKYSEN
Q7Z6B7	K224	SVKKIEKMKEKRQAKYSENKL
Q7Z6B7	K235	RQAKYSENKLKSIKARNEYLL
O43295	K220	QRRSSVKKIEKMKEKRQAKYS
O43295	K222	RSSVKKIEKMKEKRQAKYSEN
O43295	K224	SVKKIEKMKEKRQAKYSENKL
O43295	K459	GSNLITKLQAKHDLLKQTLGE
O43295	K464	TKLQAKHDLLKQTLGEGERAE
Q53QZ3	K118	VLSSRRIEFYKESKQQALSNM
Q68EM7	K48	TVRSICHHSHKRLVACFQGQH
Q68EM7	K295	GLFRIGAGASKLKKLKAALDC
Q8N392	K310	DVLGIELKQQKAVKIKTKDSG
Q8N392	K432	AFQAVQNLPTKKQQLQALNLL
Q14CB8	K302	KLNSGMAFMIKHSQKLFKAPA
Q5T5U3	K25	KLKACEVSKNKDGKEQSETVS
Q5T5U3	K28	ACEVSKNKDGKEQSETVSLSE
Q5T5U3	K48	EDETFSWPGPKTVTLKRTSQG
Q5T5U3	K626	PLVKVRSNSLKAPSTHVTKPS
Q7Z5H3	K648	LEEELDQEKKKYIMLEIKLRN
Q7Z5H3	K655	EKKKYIMLEIKLRNSERARED
Q9P227	K703	GWLYYKQILTKKGKKAGSGLR
Q8N264	K421	DVSRSPPLMVKKNPAFNKGSG
Q8N264	K422	VSRSPPLMVKKNPAFNKGSGI
P42331	K461	TSAFQGANSSKMEIFKNEFWS
Q9UNA1	K128	KFRKEQIGAAKEAKKKYDKET
Q6ZUM4	K536	VLEGGVLTFFKDSKTSAAGGL
Q9P2N2	K207	KEERELPRVIKTSGSMPDDAS
Q52LW3	K11	MIAHKQKKTKKKRAWASGQLS
Q52LW3	K12	IAHKQKKTKKKRAWASGQLST
Q52LW3	K305	GRKNEMEKQRKEIKELWKQEQ
Q7Z6I6	K725	AKEEKSKGQKKADSMEAKGVE
Q7Z6I6	K746	EPGGDEYTDEKEKEIEREEDE
A6NI28	K128	KFRKEQIGAAKDGKKKFDKES
A6NI28	K131	KEQIGAAKDGKKKFDKESEKY
Q13017	K314	EEYINLEGTRKARNTFSKHIE
Q13017	K321	GTRKARNTFSKHIEQLKQEHI
O43182	K260	DGQKRKKSLRKKLDSLGKEKN
O43182	K267	SLRKKLDSLGKEKNKDKEFIP
O43182	K269	RKKLDSLGKEKNKDKEFIPQA
Q92888	K234	LYMRHLGVRTKSGDKKSGRNF
Q9HCE6	K248	KYDCKMTQLMKAAKSGTKDGL
Q9HCE6	K260	AKSGTKDGLEKTRMAVMRKVS
Q9HCE6	K431	MSIIKKACLTKPAFLEFLKRR
O15085	K925	EILKYVNEAVKQTENRHRLEG
Q9NZN5	K32	SILNRESPTDKKQKVERIASH
O15068	K608	ALRRGPYRRAKSEMSESRQGR
Q96PE2	K535	PASPGTRPTLKDLTATLRRAK
Q6ZSZ5	K359	QFSGENGERMKEKYGVFCSGH
Q6ZSZ5	K361	SGENGERMKEKYGVFCSGHNE
Q6ZSZ5	K377	SGHNEAVSHYKLLLQQNKKFQ
Q6ZSZ5	K533	VLLLLQEKDQKYVFASVDSKP
Q6ZSZ5	K542	QKYVFASVDSKPPVISLQKLI
Q6ZSZ5	K550	DSKPPVISLQKLIVREVANEE
Q6ZSZ5	K583	PEMYEIYTSSKEDRNAWMAHI
Q6ZSZ5	K870	KQREERAALEKLQSQLRHEQQ
Q6ZSZ5	K1050	QAAVQQQIPTKLAASTKGGKD
Q6ZSZ5	K1064	STKGGKDKGGKSRGSQRWESS
Q6ZSZ5	K1080	RWESSASFDLKQQLLLNKLMG
Q8IW93	K423	GAQDKQWLFSKLPEVKSTSER
Q8IW93	K428	QWLFSKLPEVKSTSERFLQDL
Q92974	K353	SRHSKALKLYKELYARDKRFQ
Q92974	K482	KLIHDGCLLWKTATGRFKDVL
Q92974	K799	RAGAAPVAPEKQATELALLQR
Q9NXL2	K219	EHLSHCIQSLKKIYMQEGKPN
Q15052	K627	KESSKSPKTMKKFLHKRKTER
Q15052	K751	EELKSRRDLEKLVRRLLKQTD
Q14155	K675	AALCYKEDLSKSPKTMKKLLP
Q14155	K678	CYKEDLSKSPKTMKKLLPKRK
Q14155	K681	EDLSKSPKTMKKLLPKRKPER
Q14155	K682	DLSKSPKTMKKLLPKRKPERK
O14497	K71	PAVGPPQPLGKELQDGAESNG
O14497	K997	GTPKTESKSKKSSSSTTTNEK
O14497	K1007	KSSSSTTTNEKITKLYELGGE
O14497	K1612	SKSPFLHSGMKMQKAGPPVPA
O14497	K1905	EGPPPDGPPEKRITATMDDML
Q8NFD5	K1566	PSKSPFLPSMKMQKVMPTVPT
Q8NFD5	K1773	EKPKQASKFDKLPIKIVKKNN
Q8NFD5	K1777	QASKFDKLPIKIVKKNNLFVV
Q8NFD5	K1780	KFDKLPIKIVKKNNLFVVDRS
Q8NFD5	K1858	GKGDSEEQQEKSIIATIDDVL
Q68CP9	K1067	SSLIKQLLLPKRGPSTPGGKL
Q8IVW6	K120	VAEKETQAASKYFHVQKVARQ
Q4LE39	K647	HRKKIKNKLDKEKDKDEKYSP
Q4LE39	K649	KKIKNKLDKEKDKDEKYSPKN
Q4LE39	K654	KLDKEKDKDEKYSPKNCKLRR
Q4LE39	K878	ETKAKMTPTKKYNGLEEKRKS
Q4LE39	K904	FYSGFSEVAEKRIKLLNNSDE
Q4LE39	K1131	DAQGGGSSSKKQKRSHKATVV
Q4LE39	K1178	QPVKSVSTGMKSHSTKSPART
Q4LE39	K1183	VSTGMKSHSTKSPARTQSPGK
Q03989	K406	PSAFHKGGSRKGILYPKPKAC
Q03989	K412	GGSRKGILYPKPKACWVSPMA
Q9Y4X5	K142	RILLSHFNWDKEKLMERYFDG
Q8N8R7	K147	RKPESDGRTAKALRSLQFTNP
Q8IVW1	K36	DTAGKTTILYKLKLGETVPAV
P40617	K181	IGDGLKEGLEKLHDMIIKRRK
Q8NHH9	K314	ATNPSFDGRLKDIDEDFKREL
Q8NHH9	K321	GRLKDIDEDFKRELRNLVPLL
Q5T2S8	K365	QINFWRNQMTKRWEPSLNWKT
Q5T2S8	K630	KSHTNKEAIRKAGGIPLLARL
Q5T2S8	K891	GGLELIVNLLKSDNKEVLASV
Q7Z3E5	K178	QDSWTPELKLKLIKFLALISK
Q7Z3E5	K181	WTPELKLKLIKFLALISKASN
Q9P291	K254	RELGGVPIIAKLIKTKDPIIR
Q7L311	K42	DQTKKRMAKPKNRAVAGTGAR
Q7L311	K294	KGVTRSRNGGKGKGKKSKVEV
Q7L311	K296	VTRSRNGGKGKGKKSKVEVDE
Q7L311	K298	RSRNGGKGKGKKSKVEVDELG
Q7L311	K299	SRNGGKGKGKKSKVEVDELGM
P27540	K58	DFDDDGEGNSKFLRCDDDQMS
Q9HBZ2	K507	EMFAGISASEKKMMSSASAAG
Q8WYA1	K203	FLFVVGCERGKILFVSKSVSK
Q8WYA1	K209	CERGKILFVSKSVSKILNYDQ
Q8WYA1	K213	KILFVSKSVSKILNYDQASLT
Q8WYA1	K304	KEEHGCLPNSKKKEHRKFYTI
Q8WYA1	K306	EHGCLPNSKKKEHRKFYTIHC
P61160	K299	ADIDTRSEFYKHIVLSGGSTM
P61160	K322	GLPSRLERELKQLYLERVLKG
P61158	K53	VGDQAQRRVMKGVDDLDFFIG
P61158	K240	RYSYVCPDLVKEFNKYDTDGS
P61158	K244	VCPDLVKEFNKYDTDGSKWIK
P61158	K251	EFNKYDTDGSKWIKQYTGINA
P61158	K254	KYDTDGSKWIKQYTGINAISK
Q92747	K179	FSAYIKEVDEKPASTPWGSKM
O15143	K44	IYEKSGAKWTKVHELKEHNGQ
O15143	K82	TDRNAYVWTLKGRTWKPTLVI
O15143	K174	FKCRIFSAYIKEVEERPAPTP
O15144	K127	KRNCFASVFEKYFQFQEEGKE
O15144	K275	RMRAKTSDFLKVLNRARPDAE
O15145	K37	QFKGPAPRETKDTDIVDEAIY
O15145	K50	DIVDEAIYYFKANVFFKNYEI
O15145	K56	IYYFKANVFFKNYEIKNEADR
O15145	K61	ANVFFKNYEIKNEADRTLIYI
O15145	K147	RQETGLRLCEKVFDPQNDKPS
O15145	K165	KPSKWWTCFVKRQFMNKSLSG
P59998	K35	FSSQVVERHNKPEVEVRSSKE
P59998	K89	ADEIEKILCHKFMRFMMMRAE
P56211	K26	EMEDKVTSPEKAEEAKLKARY
P56211	K31	VTSPEKAEEAKLKARYPHLGQ
P56211	K33	SPEKAEEAKLKARYPHLGQKP
P56211	K42	LKARYPHLGQKPGGSDFLRKR
P56211	K58	FLRKRLQKGQKYFDSGDYNMA
P56211	K84	NKQLPTAAPDKTEVTGDHIPT
Q9UBL0	K57	EAQNQERRKSKSGAGKGKLTR
Q9UBL0	K62	ERRKSKSGAGKGKLTRSLAVC
Q9UBL0	K64	RKSKSGAGKGKLTRSLAVCEE
P32121	K230	HVTNNSTKTVKKIKVSVRQYA
P32121	K231	VTNNSTKTVKKIKVSVRQYAD
P32121	K233	NNSTKTVKKIKVSVRQYADIC
Q9BXP5	K346	EKKEDSEKEAKKSSKKRNRKH
Q9BXP5	K347	KKEDSEKEAKKSSKKRNRKHS
Q9BXP5	K526	IVRNDIKLAAKLIHTLDDRTQ
Q9BXP5	K710	FVTSNTQELGKDKWLCPLSGK
Q9BXP5	K712	TSNTQELGKDKWLCPLSGKKF
Q9BXP5	K720	KDKWLCPLSGKKFKGPEFVRK
Q9BXP5	K758	AFFNNFLTDAKRPALPEIKPA
P54793	K269	KAERAGSIMVKEAISFLERHS
Q96SD1	K494	GDVPQWEVFFKRNDEITDESL
Q9NZ08	K811	IEFALCRTQNKEKLQWLLDES
O00192	K841	SYKELRGTLQKDGWTKARFQS
O60343	K477	RIEGLYPPRAKLVIQRHLSSL
Q8WXI3	K30	RHPLCARLVEKPSRGSEEHLK
Q8WXK1	K133	LVENVRTLLEKGVWPNTKNDK
Q8WXK1	K143	KGVWPNTKNDKGETPLLIAVK
Q96Q27	K168	ETPLYKACERKNAEAVKILVQ
Q9H1I8	K730	SRETTQERRKKEANKATRANH
Q8N3C0	K353	EEKRIARREKKAGEDLEVSEG
Q8N3C0	K572	KELTGDMQLSKSEILRTQMLV
Q8N3C0	K1399	MDDWKVRIEEKLGKKVIELTG
Q8N3C0	K1403	KVRIEEKLGKKVIELTGDVTP
O15446	K174	ALAPNLLTSGKKKKEMQVTEA
Q9NR48	K219	LLNGGTSVTEKLAQLIATCPP
Q9NR48	K234	IATCPPSKSSKTKPKKLGTGT
Q9NR48	K358	PGLVHKESGKKLGLGTVVGLV
Q9NR48	K406	AMGLVNKDIGKKLMSCPLAGL
Q9NR48	K902	RPKRQMRSPVKMKPPVLSVAP
Q9NR48	K904	KRQMRSPVKMKPPVLSVAPFV
Q9NR48	K1042	KLGQQINVSKKGTIYIGKRRG
Q9NR48	K1251	LSSLKEKHKHKCKRRNHDYLS
Q9NR48	K1253	SLKEKHKHKCKRRNHDYLSYD
Q9UBL3	K294	NGGIAAGSSGKGRGAKRKQQD
Q99683	K946	EFLKVSSKKKKTQPKLSALSA
P04424	K69	EMDQILHGLDKVAEEWAQGTF
P04424	K288	STGSSLMPQKKNPDSLELIRS
O43681	K330	LLPHEVRGADKVNTFSALLLE
P08243	K191	LPGHYEVLDLKPNGKVASVEM
P08243	K385	IYFHKAPSPEKAEEESERLLR
Q12797	K323	TNRKTDDPEQKAKVKKKKPKL
Q8IZT6	K530	CLNSAVGEHEKVINNQKEKED
Q8IZT6	K1279	AARLIQTTWRKYKLKTDLKRH
Q8IZT6	K1339	VLAQRKLLMLKKEKLEKVQNK
Q8IZT6	K1340	LAQRKLLMLKKEKLEKVQNKA
Q8IZT6	K1903	QIRREHQAALKIQSAFRMAKA
Q8IZT6	K1912	LKIQSAFRMAKAQKQFRLFKT
Q8IZT6	K1915	QSAFRMAKAQKQFRLFKTAAL
Q8IZT6	K2053	CNKAAVTIQSKYRAYKTKKKY
Q8IZT6	K2295	LKKTAILIQRKYRAHLCTKHH
Q8IZT6	K3420	HKMNTERILYKQKKNSSISIP
Q8IZT6	K3423	NTERILYKQKKNSSISIPFIP
Q9BXN1	K123	KIKEIKENDFKGLTSLYGLIL
Q9BXN1	K150	KIHPKAFLTTKKLRRLYLSHN
Q9BXN1	K262	KISTVELEDFKRYKELQRLGL
Q9BXN1	K312	KKIPSGLPELKYLQIIFLHSN
Q9BZE9	K281	KSLSSPGGPSKPKKSKSGQDP
Q7L266	K150	VTERNKKRLEKEKHEKGAQKT
P00966	K165	KGRNDLMEYAKQHGIPIPVTP
P00966	K209	KNQAPPGLYTKTQDPAKAPNT
P00966	K228	NTPDILEIEFKKGVPVKVTNV
O75129	K667	RNNGGCTRNFKCVSDRQVDSS
O75129	K686	SSGCVCPEELKPMKDGSGCYD
Q8IXJ9	K164	ASSQANKQKKKTGVMLPRVVL
Q8IXJ9	K1025	EADTREAAVTKGSSVDKDEKP
Q76L83	K163	KVISPSQKHSKKALKQALKQQ
Q76L83	K167	PSQKHSKKALKQALKQQQQKK
Q8WWH4	K216	ANKMLQTKDGKMPSEIAKRNK
P50052	K203	NACIMAFPPEKYAQWSAGIAL
Q8NBU5	K114	KDTVILPIKKKHLFENSRLLQ
Q8NBU5	K144	PPGCGKTLIAKATAKEAGCRF
Q8NBU5	K274	QREAILKLILKNENVDRHVDL
Q6PL18	K175	SGVNQSMLFDKLITNTAEAVL
Q9ULI0	K173	MEVRKSCRSRKNRFESVNQSL
Q9NVI7	K46	GLGDRPAPKDKWSNFDPTGLE
Q9NVI7	K183	QHQARAQYQDKLARQRYEDQL
Q9NVI7	K194	LARQRYEDQLKQQQLLNEENL
Q9NVI7	K539	RERLVRMYFDKYVLKPATEGK
Q9NVI7	K543	VRMYFDKYVLKPATEGKQRLK
Q5T9A4	K46	GLGDRPAPKDKWSNFDPTGLE
Q5T9A4	K135	QHQARAQYQDKLARQRYEDQL
Q5T9A4	K146	LARQRYEDQLKQQQLLNEENL
Q5T9A4	K427	LRKRATEEISKDLRATLNAFL
Q5T2N8	K320	VRMYLNEYVLKPATEGKRRLK
Q96QE3	K702	KASNTSKNISKAKQLIEKAKA
Q96QE3	K704	SNTSKNISKAKQLIEKAKALH
Q96QE3	K711	SKAKQLIEKAKALHISRSKVT
Q96QE3	K1152	VYACAQELGFKIFEVNASSQR
Q06203	K62	TSDGSSVPTFKSHKGMGLVNH
Q06203	K81	NHVFTEDNLKKLYVSNLGIGH
Q06203	K99	IGHTRYATTGKCELENCQPFV
Q06203	K371	NMRLRQLGVAKKFGVLSDNFK
Q06203	K482	GIKFKKQKEKKHDIMIQENGN
Q06203	K499	ENGNGLECFEKSGHCTACLTG
Q5SQI0	K233	LPPKRAEGDIKPYSSSDREFL
Q9UBB4	K34	EALRALTALFKEQRNRETAPR
Q8WWM7	K348	ESPSLASREGKYIPLPQRVRE
Q8WWM7	K670	NPNAKEFNPTKPLLSVNKSTS
O15265	K257	PHGRIMTPSVKVEKIHPKMDG
Q9ULK2	K163	SGHHSASSTSKPFKTPKDNLL
Q5T6C5	K560	PSKASKSSKGKDGVEVEAPSR
Q5T6C5	K571	DGVEVEAPSRKRKLSPGPTTL
Q14CW9	K184	NGELSNSDPFKYNNSTGISYE
Q14CW9	K312	SSESRKTKKKKSHLSLVGTAS
Q14CW9	K328	VGTASGLGSNKKKKPKPPAPP
Q15911	K3416	GAPSPDKDPAKESPKPEEQKN
Q15911	K3420	PDKDPAKESPKPEEQKNTPRE
P15336	K97	ELASPFENEFKKASEDDIKKM
P15336	K105	EFKKASEDDIKKMPLDLSPLA
P15336	K357	ANEDPDEKRRKFLERNRAAAS
P15336	K374	AAASRCRQKRKVWVQSLEKKA
Q9Y2D1	K29	SGLGWLVDYGKLPPAPAPLAP
P18850	K176	TPKKKIQVNSKPSIQPKPLLL
Q6VMQ6	K332	ADEKLEQIQSKDSLDEKNKAD
Q6VMQ6	K938	TTPRIENQTNKTIDASVSKKA
Q9BSB4	K84	RALRKVVGEFKDALRNSGGDG
O95352	K306	PDCPKAVGWEKNQKGGMGPRM
P31939	K199	ISDYFRKQYSKGVSQMPLRYG
P31939	K266	ALGIPAAASFKHVSPAGAAVG
P31939	K356	YEEEALTILSKKKNGNYCVLQ
Q6DD88	K391	DILEEKHCEFKQLALDHFKKT
Q6DD88	K400	FKQLALDHFKKTKKMGGKDFS
Q6DD88	K402	QLALDHFKKTKKMGGKDFSFR
Q13315	K3016	AERVLMRLQEKLKGVEEGTVL
Q96SQ7	K24	TVCVKELNGLKKLKRKGKEPA
Q96SQ7	K25	VCVKELNGLKKLKRKGKEPAR
Q96SQ7	K27	VKELNGLKKLKRKGKEPARRA
Q96SQ7	K29	ELNGLKKLKRKGKEPARRANG
O00244	K57	SMDTLLATLKKTGKTVSYLGL
O60312	K985	DGRSLAYALEKNLEDKFLFLA
O60312	K990	AYALEKNLEDKFLFLAKQCRS
Q9P241	K626	GLPIKSLEEIKSLFQRWSVRR
P98196	K285	MALNYQSKSQKRSAVEKSMNA
P54707	K42	RGLKNNCLELKKKNHKEEFQK
P54707	K449	IITLCNRAEFKPGQENVPIMK
P54707	K459	KPGQENVPIMKKAVIGDASET
P54707	K856	IMNRKPRHKNKDRLVNQPLAV
Q9HD20	K220	QEDSEIRAAEKKFGSNKAEMV
Q9HD20	K778	HTLILQPPSEKGRQCEWRSID
Q9H7F0	K85	TDEFKMWFCAKIRVLSLETYP
Q4VNC1	K161	GSLEDWLSSAKIHQKFGSGLT
P05023	K487	IVEIPFNSTNKYQLSIHKNPN
P13637	K466	SVKLMRERNKKVAEIPFNSTN
Q13733	K45	KQKRNMEELKKEVVMDDHKLT
P54709	K111	TSYAGYIEDLKKFLKPYTLEE
P54709	K112	SYAGYIEDLKKFLKPYTLEEQ
O14983	K218	LFSGTNIAAGKALGIVATTGV
O14983	K492	EFTLEFSRDRKSMSVYCSPAK
Q01814	K301	AGGEEEEKKDKKGVKKGDGLQ
Q01814	K389	HKKEKSVLQGKLTKLAVQIGK
Q16720	K363	PKKEKSVLQGKLTKLAVQIGK
P98194	K897	SVCIVAEIIKKVERSREKIQK
O75185	K363	RMAKKRVIVKKLPIVETLGCC
O75185	K380	LGCCSVLCSDKTGTLTANEMT
P20648	K31	DMAAKMSKKKKAGGGGGKRKE
P20648	K40	KKAGGGGGKRKEKLENMKKEM
P25705	K123	NVGVVVFGNDKLIKEGDIVKR
P25705	K132	DKLIKEGDIVKRTGAIVDVPV
P25705	K161	VDALGNAIDGKGPIGSKTRRR
P25705	K230	SIAIDTIINQKRFNDGSDEKK
P25705	K239	QKRFNDGSDEKKKLYCIYVAI
P25705	K240	KRFNDGSDEKKKLYCIYVAIG
P25705	K241	RFNDGSDEKKKLYCIYVAIGQ
P25705	K261	QKRSTVAQLVKRLTDADAMKY
P25705	K270	VKRLTDADAMKYTIVVSATAS
P25705	K305	SMGEYFRDNGKHALIIYDDLS
P25705	K427	VGSAAQTRAMKQVAGTMKLEL
P25705	K434	RAMKQVAGTMKLELAQYREVA
P25705	K498	IYAGVRGYLDKLEPSKITKFE
P25705	K506	LDKLEPSKITKFENAFLSHVV
P25705	K531	ALLGTIRADGKISEQSDAKLK
P25705	K539	DGKISEQSDAKLKEIVTNFLA
P06576	K133	QKVLDSGAPIKIPVGPETLGR
P06576	K159	GEPIDERGPIKTKQFAPIHAE
P06576	K198	KVVDLLAPYAKGGKIGLFGGA
P06576	K259	EMIESGVINLKDATSKVALVY
P06576	K350	GTMQERITTTKKGSITSVQAI
P06576	K426	EHYDVARGVQKILQDYKSLQD
P06576	K480	VAEVFTGHMGKLVPLKETIKG
P06576	K485	TGHMGKLVPLKETIKGFQQIL
P36542	K39	KDITRRLKSIKNIQKITKSMK
P36542	K43	RRLKSIKNIQKITKSMKMVAA
P36542	K55	TKSMKMVAAAKYARAERELKP
P36542	K79	YGLGSLALYEKADIKGPEDKK
P36542	K88	EKADIKGPEDKKKHLLIGVSS
P36542	K89	KADIKGPEDKKKHLLIGVSSD
P36542	K154	THSDQFLVAFKEVGRKPPTFG
P36542	K197	FNKFRSVISYKTEEKPIFSLN
P30049	K136	DLGAAKANLEKAQAELVGTAD
P56381	K21	SYIRYSQICAKAVRDALKTEF
P24539	K53	PVPPLPEYGGKVRYGLIPEEF
P24539	K131	ADFADKLNEQKLAQLEEAKQA
P24539	K154	QHIQNAIDTEKSQQALVQKRH
P24539	K162	TEKSQQALVQKRHYLFDVQRN
P24539	K221	EQEHMINWVEKHVVQSISTQQ
P24539	K233	VVQSISTQQEKETIAKCIADL
P24539	K238	STQQEKETIAKCIADLKLLAK
P24539	K244	ETIAKCIADLKLLAKKAQAQP
O75947	K58	NPPAIDWAYYKANVAKAGLVD
O75947	K63	DWAYYKANVAKAGLVDDFEKK
O75947	K72	AKAGLVDDFEKKFNALKVPVP
O75947	K73	KAGLVDDFEKKFNALKVPVPE
O75947	K78	DDFEKKFNALKVPVPEDKYTA
O75947	K85	NALKVPVPEDKYTAQVDAEEK
O75947	K95	KYTAQVDAEEKEDVKSCAEWV
O75947	K99	QVDAEEKEDVKSCAEWVSLSK
O75947	K109	KSCAEWVSLSKARIVEYEKEM
O75947	K117	LSKARIVEYEKEMEKMKNLIP
O75947	K121	RIVEYEKEMEKMKNLIPFDQM
O75947	K144	EDLNEAFPETKLDKKKYPYWP
O75947	K147	NEAFPETKLDKKKYPYWPHQP
O75947	K148	EAFPETKLDKKKYPYWPHQPI
O75947	K149	AFPETKLDKKKYPYWPHQPIE
P18859	K41	AFNKELDPIQKLFVDKIREYK
P18859	K46	LDPIQKLFVDKIREYKSKRQT
P18859	K79	QELERELFKLKQMFGNADMNT
P18859	K94	NADMNTFPTFKFEDPKFEVIE
P56134	K22	PVKDKKLLEVKLGELPSWILM
O75964	K24	ALVNAAVTYSKPRLATFWYYA
O75964	K54	AEIPRAIQSLKKIVNSAQTGS
O75964	K66	IVNSAQTGSFKQLTVKEAVLN
P48047	K54	ALYSAASKQNKLEQVEKELLR
P48047	K60	SKQNKLEQVEKELLRVAQILK
P48047	K70	KELLRVAQILKEPKVAASVLN
P48047	K98	KVKSLNDITAKERFSPLTTNL
P48047	K158	PLEEATLSELKTVLKSFLSQG
P48047	K162	ATLSELKTVLKSFLSQGQVLK
P48047	K172	KSFLSQGQVLKLEAKTDPSIL
P48047	K192	LGGMIVRIGEKYVDMSVKTKI
Q9NW81	K103	KQGGAVKFRDKEWIRPDKYGH
Q9Y487	K115	EVELREVTKNKEKLRKNLLEL
Q9Y487	K279	RIQDLYTVLHKTEDYLRQVLC
Q8N8Y2	K265	LAQAEDFDQMKNVADHYGVYK
P38606	K467	YMRALDEYYDKHFTEFVPLRT
P38606	K580	IREHMGDILYKLSSMKFKDPL
P38606	K596	FKDPLKDGEAKIKSDYAQLLE
P21281	K108	VFEGTSGIDAKKTSCEFTGDI
Q8NEY4	K83	QSVVEVMEDSKGKVQEHLLAN
Q9Y5K8	K20	FPSRMAQTIMKARLKGAQTGR
Q96LB4	K31	KLEEAKKRKGKRLKQAKEEAM
Q96LB4	K37	KRKGKRLKQAKEEAMVEIDQY
Q04656	K226	QPHLISVEEMKKQIEAMGFPA
Q04656	K227	PHLISVEEMKKQIEAMGFPAF
Q04656	K239	IEAMGFPAFVKKQPKYLKLGA
P35670	K1028	AHKIKTVMFDKTGTITHGVPR
P35670	K1258	KVAKVQELQNKGKKVAMVGDG
P35670	K1260	AKVQELQNKGKKVAMVGDGVN
P03928	K49	PKPMKMKNYNKPWEPKWTKIC
O43520	K902	GDGANDVNMIKTAHIGVGISG
O75110	K808	CGVGVEGKEGKQASLAADFSI
O75110	K822	LAADFSITQFKHLGRLLMVHG
Q9UII2	K71	AQSREQLAALKKHHEEEIVHH
Q9UII2	K82	KHHEEEIVHHKKEIERLQKEI
Q9UII2	K83	HHEEEIVHHKKEIERLQKEIE
Q13535	K1173	GPKHVSSVRVKMMTTLRTGLR
Q8WXE1	K32	PPPGTGHPPSKRARGFSAAAA
P46100	K329	KTSSNCNGEEKKLDDSCSGSV
P46100	K575	ISSKDNRGGIKSKTTAKVTKE
P46100	K577	SKDNRGGIKSKTTAKVTKELY
P46100	K581	RGGIKSKTTAKVTKELYVKLT
P46100	K623	DGYKSCGLNPKLEKCGLGQEN
P46100	K967	VQDGLSDIAEKFLKKDQSDET
P46100	K971	LSDIAEKFLKKDQSDETSEDD
P46100	K1930	MSLSSDDYTKKKKKGKKGKKD
P46100	K1933	SSDDYTKKKKKGKKGKKDSSS
P46100	K1935	DDYTKKKKKGKKGKKDSSSSG
P46100	K1936	DYTKKKKKGKKGKKDSSSSGS
P46100	K1939	KKKKKGKKGKKDSSSSGSGSD
P46100	K2076	DKPLIYKGEGKWLRNIDYYRL
Q13825	K100	VVLGINRAYGKNSLSKNLIKM
Q13825	K105	NRAYGKNSLSKNLIKMLSKAV
Q13825	K122	SKAVDALKSDKKVRTIIIRSE
Q13825	K123	KAVDALKSDKKVRTIIIRSEV
Q13825	K144	PGIFCAGADLKERAKMSSSEV
Q9UQB9	K197	WSVHTPSLRRKTMCGTLDYLP
O75366	K124	YKQGGVASGMKHVETNTYDVK
O75366	K296	DQSGTKIYVWKGKGATKAEKQ
Q5T1B0	K214	ENRLLLFPSMKPNKRVEVAQL
Q5T1B0	K498	LIKWQEFFNEKDILSPNKGNI
Q5T1B0	K952	AEEKFEDAYEKLHHTLIKNKD
Q9Y2T1	K633	MLESERQSKPKPHSAQSTKKA
Q9Y2T1	K792	KAQSLTLGHFKEQLSKKGNYR
Q9Y2T1	K797	TLGHFKEQLSKKGNYRYYFKK
Q9Y2T1	K806	SKKGNYRYYFKKASDEFACGA
Q7L5N7	K204	SRKNTINEIIKRTTSGGEWPQ
O75752	K202	KYLLNLNHSEKFFTGYPLIDN
Q76KP1	K163	VKKLAVSPKWKNYGLRIFGFI
Q9UPM9	K180	LFNVVTKDMRKLGYDTGPSDT
Q14032	K334	VGEGDKTINSKAHAEQAIGQL
Q14032	K345	AHAEQAIGQLKRHGKNNWTLL
P56817	K126	QLSSTYRDLRKGVYVPYTQGK
P56817	K136	KGVYVPYTQGKWEGELGTDLV
P56817	K275	VRVEINGQDLKMDCKEYNYDK
P56817	K279	INGQDLKMDCKEYNYDKSIVD
P56817	K285	KMDCKEYNYDKSIVDSGTTNL
P56817	K299	DSGTTNLRLPKKVFEAAVKSI
P56817	K300	SGTTNLRLPKKVFEAAVKSIK
P56817	K307	LPKKVFEAAVKSIKAASSTEK
Q92934	K36	PAGDGPSGSGKHHRQAPGLLW
O75531	K64	KDEDLFREWLKDTCGANAKQS
O96019	K240	REGSPANWKRKEKLPQVTRSW
O96019	K379	SQKTPPSMRLKLIANNTTVER
Q9Y275	K184	RGSALEEKENKILVKETGYFF
Q9Y275	K204	FIYGQVLYTDKTYAMGHLIQR
O95816	K111	IRNPQQQESLKHATRIIDEVV
O95816	K168	IVIGCALEDQKKIKRRLETLL
O95816	K169	VIGCALEDQKKIKRRLETLLR
O95817	K29	RDPLPPGWEIKIDPQTGWPFF
O95817	K445	LEQAVDNFEGKKTDKKYLMIE
Q9UL15	K278	FDLRQNHSILKIEKVLKRMRE
Q9P281	K222	PKDFDRFLVGKELGREKAGKA
Q9P281	K228	FLVGKELGREKAGKAAEGKER
Q9P281	K236	REKAGKAAEGKERPAAEEDGG
Q9P281	K638	DEVSAMKNLLKYSSQALVVGQ
Q9P281	K649	YSSQALVVGQKAPLVGLGGLK
Q9P281	K1479	PTGPLPRSDGKKVKAVRTSLG
Q9P281	K2417	SSSSKSKLKRKEALSFSKAKE
O14514	K1528	SKPEKQQTPNKRPWESLRKAH
O94812	K249	EQRFGFRKGSKRGGPLPAKCI
Q9H583	K1655	VPDLLAIVQRKKKEGEEEQAI
Q9H583	K1679	TALYTLKLLCKNFGAENPDPF
Q99623	K97	PRKISSPTGSKDLQMVNISLR
Q99623	K250	EALSKNPGYIKLRKIRAAQNI
Q99728	K124	LLHDNELSDLKEDKPRKSLFN
Q99728	K152	SIKMWFSPRSKKVRYVVSKAS
Q99728	K371	ECSSPPSCKRKVGGTSGRKNS
Q9UMQ3	K187	VKTWYQNRRMKWKKMVLKGGQ
Q9UMQ3	K189	TWYQNRRMKWKKMVLKGGQEA
Q9UMQ3	K194	RRMKWKKMVLKGGQEAPTKPK
Q01954	K536	EMPFDALPKKKSRKSSMPIKI
Q01954	K545	KKSRKSSMPIKIEKEAVEIAN
P80723	K97	PEKTEGAAEAKAEPPKAPEQE
P80723	K210	QGPAASAEEPKPVEAPAANSD
Q13838	K36	GAEAPAKKDVKGSYVSIHSSG
Q13838	K53	HSSGFRDFLLKPELLRAIVDC
Q13838	K162	LSIKKDEEVLKKNCPHIVVGT
Q13838	K188	ALARNKSLNLKHIKHFILDEC
Q13838	K256	PMEIFVDDETKLTLHGLQQYY
Q13838	K334	EERLSRYQQFKDFQRRILVAT
Q13838	K398	ITFVSDENDAKILNDVQDRFE
Q9Y520	K27	YATLSLFNTYKGKSLETQKTT
Q9Y520	K47	TARHGLQSLGKVGISRRMPPP
Q9Y520	K392	QPSVAKVPYGKGPSFNQERGT
Q9Y520	K1041	RKEKEGEKAEKVTEKVVVKPE
Q9Y520	K1045	EGEKAEKVTEKVVVKPEKTEK
Q9Y520	K1049	AEKVTEKVVVKPEKTEKKDLP
Q9Y520	K2097	RQKQPRAGPIKAQKLPDLSPV
Q9Y520	K2100	QPRAGPIKAQKLPDLSPVENK
Q9Y520	K2110	KLPDLSPVENKEHKPGPIGKE
Q9Y520	K2255	SLTFKMESARKAWENSPNVRE
Q9Y520	K2877	KPPPAPSIATKPVRTGPIKPQ
P46379	K56	IAASVSIPSEKQRLIYQGRVL
Q9NRL2	K919	NSRGHRESALKETLLQEKSRI
Q9NRL2	K973	AYDPSQMCAEKQLELRLRDFL
Q9UIF8	K394	VKPLSLVNQAKKETYMKLIVP
Q9UIF8	K968	ELRAQQILEAKKKKKEEAANA
Q9UIF8	K969	LRAQQILEAKKKKKEEAANAK
Q9UIF8	K1462	EKDNTNLFLQKPGSFSKLSKL
O75936	K315	ERVQPFYAALKEFVDLMNSKE
Q8TAM1	K642	IIANALLGIPKVLYKSKTGKY
Q9BXC9	K638	AEDARLMRDMKTMKSRYMELY
Q8IWZ6	K621	PKLEYQLLLAKKVQLIDALKE
Q8IWZ6	K622	KLEYQLLLAKKVQLIDALKEL
P51572	K176	GKLDVGNAEVKLEEENRSLKA
P51572	K204	ELASTKQKLEKAENQVLAMRK
O75815	K55	VSIHGTLPRKKKGPPPIRSCD
O75815	K56	SIHGTLPRKKKGPPPIRSCDD
O75363	K85	ANGKNLGKEAKPEAPAAKSRF
Q9H6U6	K246	GSRWLAYAENKLIRCHQSRGG
P54687	K134	AVRATLPVFDKEELLECIQQL
O15382	K44	AADLQLEMTQKPHKKPGPGEP
O15382	K73	DHMLMVEWNDKGWGQPRIQPF
O15382	K229	RAWVGGVGNYKLGGNYGPTVL
O15382	K246	PTVLVQQEALKRGCEQVLWLY
O15382	K321	FRVVERTITMKQLLRALEEGR
O15382	K353	QVCPVHRILYKDRNLHIPTME
O15382	K377	ELILRFQKELKEIQYGIRAHE
Q9P287	K235	TFVEAGKNNSKKKPSNKKKAA
Q7L2J0	K148	PHRPPGGGGGKRRNSCNVGGG
Q9BYV7	K124	MAKGTVTYRSKFLQSDTYKAN
Q9BYV7	K132	RSKFLQSDTYKANSAKNRIVI
P06276	K88	TKWSDIWNATKYANSCCQNID
P21953	K241	DKNPCIFFEPKILYRAAAEEV
O14874	K184	RESRKHIEDEKLVRYFLDKTL
O14874	K192	DEKLVRYFLDKTLTSRLGIRM
O14874	K233	TRLSPKKIIEKWVDFARRLCE
O14874	K245	VDFARRLCEHKYGNAPRVRIN
Q9C0K0	K851	RHMKTHGQIGKEVYRCDICQM
P41182	K379	DPKACNWKKYKFIVLNSLNQN
O00512	K94	GLKNGAGNGAKGKGKRERSIS
O00512	K96	KNGAGNGAKGKGKRERSISAD
O00512	K98	GAGNGAKGKGKRERSISADSF
O00512	K844	APPVQRGLGRKPLDISVAGSQ
Q86UU0	K36	PRGHCPPAPAKPMHPENKLTN
Q86UU0	K43	APAKPMHPENKLTNHGKTGNG
Q86UU0	K49	HPENKLTNHGKTGNGGAQSQH
Q86UU0	K73	NQGPTCNVGSKGVGAGNHGAK
Q86UU0	K83	KGVGAGNHGAKANQISPSNSS
Q86UU0	K108	QAGVPPFSSLKGKVKRDRSVS
Q86UU0	K110	GVPPFSSLKGKVKRDRSVSVD
Q86UU0	K137	AGTPSLDSEAKEVAPRSKRRC
Q86UU0	K534	QEEYYEEKRRKEEQIGLHGSR
Q86UU0	K1334	FDLSRIIPSEKPSSTLQYFPK
Q16548	K50	VAFSVQKEVEKNLKSCLDNVN
Q9NYF8	K152	SSSRSSSPYSKSPVSKRRGSQ
Q9NYF8	K332	YPDGGDQETAKTGKFLKRFTD
Q9NYF8	K335	GGDQETAKTGKFLKRFTDEES
Q9NYF8	K421	FRKSVLADQGKSFATASHRNT
Q9NYF8	K437	SHRNTEEEGLKYKSKVSLKGN
Q9NYF8	K439	RNTEEEGLKYKSKVSLKGNRE
Q9NYF8	K637	TLNERFTSYQKATEEHSTRQK
Q9NYF8	K684	VFKEENQKGDKKLRCDSADLR
Q9NYF8	K685	FKEENQKGDKKLRCDSADLRH
Q9NYF8	K891	SGSSPKWTHDKYQGDGIVEDE
Q6W2J9	K374	ISTSPSVALSKPYMTVSSEFP
Q6W2J9	K392	EFPAARLSNGKYPKAPEGGEG
Q6W2J9	K795	LKPNPNWNQGKTVVKSDKLVY
Q6W2J9	K802	NQGKTVVKSDKLVYVDLLREE
Q6W2J9	K816	VDLLREEPDAKTDTNVSKPSF
Q6W2J9	K823	PDAKTDTNVSKPSFAAESVGQ
Q6W2J9	K1304	KSLSSTSAGGKKQAQPSCAPA
Q5H9F3	K1444	AKDVVLYCLQKDSEDVNHRDN
Q8N888	K35	PSDNEEGPPPKNKVLSNNASS
Q8N888	K37	DNEEGPPPKNKVLSNNASSQK
P11274	K194	HERGLVKVNDKEVSDRISSLG
P11274	K213	LGSQAMQMERKKSQHGAGSSV
Q02338	K283	GKKYFDEKIAKMETYCSSGST
P23560	K85	QKVRPNEENNKDADLYTSRVM
Q14457	K206	QELEDVEKNRKIVAENLEKVQ
Q8NDZ0	K591	KSTPKTVRKNKKRTNRVASAS
Q8NDZ0	K592	STPKTVRKNKKRTNRVASASA
Q7L4P6	K133	EGRKPSEVAHKSIEAVVARLE
Q8N7W2	K242	KQKPSGSEMEKKSVVASELSA
Q13515	K231	MDLESQIESLKEELGSLSRNY
P21810	K111	DISELRKDDFKGLQHLYALVL
P21810	K328	NDFCPMGFGVKRAYYNGISLF
O14503	K38	MYPAHMYQVYKSRRGIKRSED
O14503	K54	KRSEDSKETYKLPHRLIEKKR
O14503	K202	SDPAPKVMDFKEKPSSPAKGS
Q9C0J9	K42	PKRSMKRDDTKDTYKLPHRLI
Q9C0J9	K46	MKRDDTKDTYKLPHRLIEKKR
Q6PI77	K400	NPPSGDERQRKIELHVKHMCK
Q93088	K369	SGRPYNPSMSKPDGWGVTKGT
Q9H694	K398	PKQPSKSVIVKSVERNALNMY
Q96G01	K471	MYDEQVTSLEKTTKESGEKMA
Q96G01	K479	LEKTTKESGEKMAHMEKELQK
Q96G01	K710	QTAEVALANLKNKYENEKAMV
Q8TD16	K712	QTAEVALANLKSKYENEKAMV
Q8TD16	K714	AEVALANLKSKYENEKAMVTE
O00499	K28	VQKKLTRAQEKVLQKLGKADE
Q9UBW5	K20	AGLFAKQVQKKFSRAQEKVLQ
Q9UBW5	K27	VQKKFSRAQEKVLQKLGKAVE
Q9UBW5	K164	HHLEAVQNAKKKDEAKTAKAE
Q9UBW5	K165	HLEAVQNAKKKDEAKTAKAEE
Q9UBW5	K169	VQNAKKKDEAKTAKAEEEFNK
P54132	K657	LSFPHTKEMMKIFHKKFGLHN
P54132	K661	HTKEMMKIFHKKFGLHNFRTN
P54132	K662	TKEMMKIFHKKFGLHNFRTNQ
P54132	K863	FSMSFNRHNLKYYVLPKKPKK
Q13867	K391	EKDDQDGAFTKWRVENSWGED
Q8WV28	K405	NIPVRFIEATKQYALGRKKNG
Q6QNY1	K64	GELTATSEDYKLLENMNKLTS
P35226	K151	NRLDRKVNKDKEKSKEEVNDK
Q14692	K12	EAKDQKKHRKKNSGPKAAKKK
Q14692	K17	KKHRKKNSGPKAAKKKKRLLQ
Q6ZN30	K840	PDPKICYVCKKSFKSSYSVKL
Q6ZN30	K843	KICYVCKKSFKSSYSVKLHYR
Q6ZN30	K849	KKSFKSSYSVKLHYRNVHLKE
Q12981	K46	PLSALTELNTKVKEKFQQLRH
Q12981	K48	SALTELNTKVKEKFQQLRHRI
Q12981	K189	SMSGTIQLGRKLITKYNRREL
Q12981	K193	TIQLGRKLITKYNRRELTDKL
O60238	K176	SLSMRKSGAMKKGGIFSAEFL
Q96IK1	K161	RAIHEFLAAQKKAAVPAPPPE
Q9H3K6	K47	VLVVSAKFEGKPLLQRHRLVN
Q8N9W6	K51	DFKTNESDLRKFFSQYGSVKE
Q8N9W6	K73	KIVNDRAGVSKGYGFVTFETQ
Q8N9W6	K99	ILQEAEKLNYKDKKLNIGPAI
Q8N9W6	K102	EAEKLNYKDKKLNIGPAIRKQ
Q8N9W6	K111	KKLNIGPAIRKQQVGIPRSSI
Q14137	K339	AWEQQEPGERKLSFLPRKFPS
Q6PGQ7	K95	HSRIDKDVEDKRQKAIEEFFT
Q6PGQ7	K98	IDKDVEDKRQKAIEEFFTKDV
Q6PGQ7	K106	RQKAIEEFFTKDVIVPSPWTD
Q03001	K328	ETEIPPKETEKSKIKRLYKLL
Q03001	K676	TAPLKLTYAEKLHRLESQYAK
Q03001	K6473	LNQRWQNVLEKTEQRKQQLDG
Q03001	K6975	HKEFMKKLEEKRAELNKATTM
Q86WA6	K126	RDAKDAVDLMKALKFKKVSLL
Q86WA6	K131	AVDLMKALKFKKVSLLGWSDG
Q86WA6	K132	VDLMKALKFKKVSLLGWSDGG
Q86WA6	K191	DVSKWSERTRKPLEALYGYDY
Q86WA6	K257	VPRFHADFIHKHVKGSRLHLM
Q86WA6	K260	FHADFIHKHVKGSRLHLMPEG
P17213	K327	PKESKFRLTTKFFGTFLPEVA
O95861	K244	SAYVFASPGCKKWDTCAPEVI
Q66K74	K73	RHSATFSSIVKGQRSLHHRGD
P15056	K253	FTLAFCDFCRKLLFQGFRCQT
P15056	K418	GSLTNVKALQKSPGPQRERKS
Q7Z569	K85	ETMKSNPDELKTTVEERKSSE
Q7Z569	K458	TIEKCDNLEHKLNDLLKEKQS
P38398	K50	DHIFCKFCMLKLLNQKKGPSQ
P51587	K454	NSLPRISSLPKSEKPLNEETV
P51587	K1474	SELHSDIRKNKMDILSYEETD
P51587	K1533	GFHTASGKKVKIAKESLDKVK
P51587	K1536	TASGKKVKIAKESLDKVKNLF
P51587	K2498	RDIQDMRIKKKQRQRVFPQPG
O95696	K368	AGLYMKMEPVKELTGGGTTFS
O95696	K413	DVEMKNGVCRKESSVKTVRST
O95696	K418	NGVCRKESSVKTVRSTSKVRK
O95696	K516	SQQRENDEEMKAAKEKLKYWQ
O95696	K519	RENDEEMKAAKEKLKYWQRLR
O95696	K523	EEMKAAKEKLKYWQRLRHDLE
O95696	K614	KHPMDFATMRKRLEAQGYKNL
O95696	K622	MRKRLEAQGYKNLHEFEEDFD
O95696	K903	ISCIENGNYAKAARIAAEVGQ
O95696	K995	KLFLVLFFDNKRSWQWLPKSK
P25440	K31	GLGPEAAAPGKRIRKPSLLYE
P25440	K342	PDSQQQHQSSKKGKLSEQLKH
P25440	K614	GFGPSGGSGTKLPKKATKTAP
P25440	K617	PSGGSGTKLPKKATKTAPPAL
Q15059	K304	EDGEVPQHAGKKGKLSEHLRY
Q15059	K305	DGEVPQHAGKKGKLSEHLRYC
Q15059	K655	FSASGKKQAAKSKEELAQEKK
Q15059	K666	SKEELAQEKKKELEKRLQDVS
O60885	K111	IKTPMDMGTIKKRLENNYYWN
O60885	K333	ESSRPVKPPKKDVPDSQQHPA
O60885	K346	PDSQQHPAPEKSSKVSEQLKC
O60885	K362	EQLKCCSGILKEMFAKKHAAY
O60885	K367	CSGILKEMFAKKHAAYAWPFY
O60885	K368	SGILKEMFAKKHAAYAWPFYK
O60885	K726	DSETEMAPKSKKKGHPGREQK
O60885	K727	SETEMAPKSKKKGHPGREQKK
O60885	K1111	VVQPQPLVVVKEEKIHSPIIR
O60885	K1114	PQPLVVVKEEKIHSPIIRSEP
Q9NPI1	K78	KGEKQIPGEEKGRKRRRVKED
[truncated: 15,574 more rows]
