# Supplementary material for: Identifying Human SIRT1 Substrates by Integrating Heterogeneous Information from Various Sources
Source: Sci Rep. 2017 Jul 4;7:4614. doi: 10.1038/s41598-017-04847-7 (PMC5496887; doi:10.1038/s41598-017-04847-7)
Supplement: Supplementary file 6 — Table S6 [file 41598_2017_4847_MOESM6_ESM.xls]

## Sheet: Sheet1
Table S6. Potential SIRT1 substrates filtered from human acetylation sites.
Every lysine site were predicted by nine models.
Votes were calculated by the prediction result of each model.
Lysine sites which were predicted positive by more than or equal to five models (score>=5) were considered as potential substrate sites.
SwissAccesionNumber	Position	Votes
P31946	K51	9
P31946	K70	9
P31946	K77	9
P31946	K117	9
P31946	K122	9
P31946	K159	9
P62258	K28	9
P62258	K50	9
P62258	K69	9
P62258	K106	9
P62258	K118	9
P62258	K123	9
P62258	K142	9
Q04917	K50	9
Q04917	K69	9
Q04917	K120	9
Q04917	K125	9
Q04917	K142	9
P61981	K50	9
P61981	K69	9
P61981	K120	9
P61981	K125	9
P61981	K152	6
P61981	K162	8
P31947	K32	9
P31947	K49	9
P31947	K122	9
P31947	K141	9
P31947	K159	9
P27348	K27	9
P27348	K49	9
P27348	K68	9
P27348	K115	9
P27348	K120	9
P27348	K139	9
P27348	K157	9
P27348	K158	9
P08908	K324	7
P09917	K528	9
Q12888	K54	9
Q12888	K217	9
Q12888	K244	9
Q12888	K527	9
Q12888	K1332	9
Q12888	K1390	9
Q12888	K1505	9
Q12888	K1626	9
Q12888	K1667	9
P01023	K820	9
P01023	K1147	9
P01023	K1162	9
P01023	K1164	9
P01023	K1168	9
Q9NRN7	K58	7
Q9NRN7	K151	9
Q6AI08	K568	7
Q6AI08	K921	8
O95477	K2050	9
P08183	K384	9
P21439	K679	9
P21439	K699	7
P33527	K498	9
P33527	K503	8
Q92887	K236	9
Q92887	K298	8
Q92887	K302	9
Q92887	K307	5
Q92887	K852	6
Q92887	K857	7
P61221	K343	7
P61221	K349	9
P00519	K274	9
P00519	K711	9
P00519	K759	9
O00763	K454	9
P12821	K136	9
Q9BYF1	K771	8
Q9UKV3	K238	9
Q9UKV3	K359	9
Q9UKV3	K717	9
Q07912	K826	9
P53396	K64	8
P53396	K259	7
P53396	K538	9
P53396	K540	9
P53396	K546	9
P53396	K554	9
P53396	K630	5
P53396	K635	9
P53396	K948	9
P53396	K962	8
P53396	K968	9
P53396	K978	7
P53396	K1077	7
Q99798	K50	6
Q99798	K144	6
Q99798	K233	8
Q99798	K370	9
Q99798	K520	7
Q99798	K521	8
Q99798	K534	8
Q99798	K549	6
Q99798	K573	9
Q99798	K577	9
Q99798	K605	6
Q99798	K689	7
Q99798	K700	9
Q99798	K730	8
Q99798	K743	9
Q9NUB1	K642	7
P68133	K52	9
P68133	K63	9
P68133	K70	9
P68133	K86	9
P68133	K115	9
P68133	K193	9
P68133	K215	9
P68133	K217	9
P68133	K317	9
P68133	K328	9
P68133	K330	9
P62736	K52	9
P62736	K63	9
P62736	K70	9
P62736	K86	9
P62736	K115	9
P62736	K193	9
P62736	K215	9
P62736	K217	9
P62736	K317	9
P62736	K328	9
P62736	K330	9
P60709	K50	9
P60709	K61	9
P60709	K113	9
P60709	K191	9
P60709	K213	9
P60709	K315	9
P60709	K326	9
P60709	K328	9
P68032	K70	8
P68032	K86	9
P68032	K115	7
P68032	K215	8
P68032	K328	9
P68032	K330	9
P63261	K50	9
P63261	K61	9
P63261	K113	9
P63261	K191	9
P63261	K213	9
P63261	K315	9
P63261	K326	9
P63261	K328	9
P12814	K95	9
P12814	K195	7
P12814	K398	8
P12814	K492	8
P12814	K676	8
O43707	K114	9
O43707	K214	7
O43707	K217	9
O43707	K417	9
O43707	K432	9
O43707	K437	9
O43707	K592	9
O43707	K625	9
O43707	K853	9
O43707	K899	9
Q9GZN1	K260	8
Q9H981	K447	5
P00813	K54	9
P00813	K164	9
P00813	K170	9
P00813	K232	9
P00813	K312	9
P00813	K323	9
P55265	K574	6
P55265	K665	6
P55265	K666	5
P55265	K1166	5
P07327	K324	5
P00325	K331	8
P11766	K315	5
Q9UL18	K438	9
Q9UKV8	K317	9
O00116	K102	9
Q09666	K3215	5
P35869	K24	9
Q9GZX7	K160	9
P55008	K11	6
Q12802	K2099	6
O43823	K534	6
P15121	K12	9
P15121	K95	9
P15121	K222	9
P15121	K263	9
P31749	K420	9
P31749	K426	9
P31751	K378	9
P13196	K176	5
P02768	K44	9
P02768	K65	9
P02768	K75	9
P02768	K117	9
P02768	K130	9
P02768	K160	9
P02768	K161	9
P02768	K183	9
P02768	K186	9
P02768	K198	9
P02768	K214	9
P02768	K219	9
P02768	K223	9
P02768	K229	9
P02768	K249	9
P02768	K257	9
P02768	K264	9
P02768	K286	9
P02768	K298	9
P02768	K300	9
P02768	K305	9
P02768	K347	9
P02768	K396	9
P02768	K402	9
P02768	K426	9
P02768	K438	9
P02768	K456	9
P02768	K468	9
P02768	K499	9
P02768	K524	9
P02768	K549	9
P02768	K558	9
P02768	K562	9
P02768	K597	9
P02768	K598	9
P04075	K147	8
P04075	K322	6
Q9H0A0	K947	5
Q01196	K24	9
Q01196	K43	9
P49418	K23	7
Q13131	K80	9
P54646	K69	9
O95630	K153	6
P01019	K287	9
Q15389	K186	9
Q9NQW6	K956	5
P16157	K380	9
P16157	K1102	9
Q6UB99	K631	5
Q6UB98	K760	6
P39687	K101	5
P39687	K238	5
P16066	K1041	9
P16066	K1045	9
P04083	K53	9
P04083	K71	9
P04083	K90	9
P04083	K97	9
P04083	K98	9
P04083	K161	9
P04083	K166	9
P04083	K185	9
P04083	K239	9
P04083	K250	9
P04083	K281	9
P04083	K312	9
P07355	K47	9
P07355	K49	9
P07355	K104	9
P07355	K115	9
P07355	K148	9
P07355	K152	9
P07355	K157	9
P07355	K176	9
P07355	K212	9
P07355	K227	9
P07355	K279	9
P07355	K302	9
P07355	K313	9
P07355	K324	9
P09525	K225	5
P09525	K253	6
P08758	K70	9
P08758	K76	9
P08758	K79	9
P08758	K86	9
P08758	K97	9
P08758	K101	9
P08758	K108	9
P08758	K309	9
P08133	K306	5
P20073	K196	6
O14727	K643	9
O14727	K654	9
P25054	K2189	9
P25054	K2192	9
P02647	K130	9
P02647	K219	9
P04114	K252	9
P04114	K612	9
P04114	K1778	9
P04114	K2004	9
P04114	K2265	9
P04114	K4040	9
P02656	K44	9
P02649	K175	9
P05067	K724	9
P05067	K725	9
Q9UKG1	K350	9
Q9NTI5	K212	6
P07741	K114	9
P61204	K36	9
P61204	K142	9
P62330	K32	9
Q9Y6D6	K849	8
Q9Y6D6	K1708	7
P05089	K191	7
Q92888	K234	7
Q14155	K675	9
Q14155	K678	9
Q14155	K681	9
Q14155	K682	9
O14497	K71	9
O14497	K997	8
O14497	K1007	9
O14497	K1612	9
O14497	K1905	9
Q8IVW6	K120	7
Q4LE39	K647	9
Q4LE39	K649	9
Q4LE39	K654	9
Q4LE39	K878	9
Q4LE39	K904	9
Q4LE39	K1131	8
Q4LE39	K1178	9
Q4LE39	K1183	9
Q03989	K412	5
Q5T2S8	K630	7
P27540	K58	9
Q8WYA1	K304	5
Q9UBL0	K57	9
Q9UBL0	K62	9
Q9UBL0	K64	5
P32121	K230	9
P32121	K231	9
P32121	K233	9
O15446	K174	5
Q9NR48	K234	8
Q9NR48	K406	6
Q9NR48	K902	7
Q9NR48	K1042	5
Q9NR48	K1251	5
Q9NR48	K1253	6
Q9UBL3	K294	8
Q99683	K946	9
P04424	K69	5
Q8IZT6	K1279	8
Q8IZT6	K1339	7
Q8IZT6	K1340	9
Q8IZT6	K1903	9
Q8IZT6	K1912	8
Q8IZT6	K1915	9
Q8IZT6	K2053	9
Q8IZT6	K2295	8
Q8IZT6	K3420	9
Q8IZT6	K3423	9
Q9BZE9	K281	9
P00966	K165	8
P00966	K209	6
Q8IXJ9	K164	9
Q8IXJ9	K1025	9
Q6PL18	K175	9
Q96QE3	K702	9
Q96QE3	K704	9
Q96QE3	K711	8
Q14CW9	K328	6
P15336	K97	9
P15336	K105	9
P15336	K357	9
P15336	K374	9
P18850	K176	9
Q6VMQ6	K332	5
Q6VMQ6	K938	5
O95352	K306	9
P31939	K199	9
P31939	K266	9
P31939	K356	9
Q13315	K3016	9
P54707	K42	8
P54707	K449	8
P54707	K459	9
P54707	K856	9
P20648	K31	9
P20648	K40	9
Q13535	K1173	9
Q8WXE1	K32	9
P46100	K329	9
P46100	K575	9
P46100	K577	9
P46100	K581	9
P46100	K623	9
P46100	K967	9
P46100	K971	9
P46100	K1930	9
P46100	K1933	9
P46100	K1935	9
P46100	K1936	9
P46100	K1939	9
P46100	K2076	9
Q9Y2T1	K633	9
Q9Y2T1	K792	9
Q9Y2T1	K797	9
Q9Y2T1	K806	9
P56817	K126	9
P56817	K136	9
P56817	K275	9
P56817	K279	9
P56817	K285	9
P56817	K299	9
P56817	K300	9
P56817	K307	9
Q92934	K36	9
O75531	K64	9
O96019	K240	9
O96019	K379	9
Q9Y275	K184	9
Q9Y275	K204	9
O95817	K29	6
O95817	K445	8
Q99728	K124	9
Q99728	K152	9
Q99728	K371	9
Q9UMQ3	K189	6
Q13838	K188	5
O75936	K315	9
Q9BXC9	K638	6
Q9P287	K235	9
P06276	K88	9
P21953	K241	9
P41182	K379	9
O00512	K94	5
Q86UU0	K49	5
Q6W2J9	K795	5
P11274	K194	9
P11274	K213	9
Q02338	K283	9
P23560	K85	9
Q14457	K206	9
P21810	K111	5
P21810	K328	5
O14503	K38	9
O14503	K54	9
O14503	K202	9
Q9C0J9	K46	9
O00499	K28	6
P54132	K657	9
P54132	K661	9
P54132	K662	9
P54132	K863	9
Q13867	K391	6
P35226	K151	9
O60238	K176	5
P15056	K418	9
P38398	K50	9
P51587	K454	9
P51587	K1474	9
P51587	K1533	9
P51587	K1536	9
P51587	K2498	9
P25440	K31	9
P25440	K342	9
P25440	K614	9
P25440	K617	9
O60885	K111	9
O60885	K333	9
O60885	K346	9
O60885	K362	9
O60885	K367	9
O60885	K368	9
O60885	K726	9
O60885	K727	9
O60885	K1111	9
O60885	K1114	9
Q9NPI1	K78	7
Q58F21	K483	6
Q9BX63	K186	7
P20290	K67	5
Q06187	K183	9
O43683	K60	9
O60566	K250	9
O60566	K451	9
O43684	K179	9
O43684	K216	9
Q13895	K15	6
P17676	K264	9
P17676	K265	9
P17676	K269	9
P49716	K120	9
Q9Y224	K98	5
Q07021	K80	9
Q07021	K91	9
Q07021	K104	9
Q07021	K179	9
Q07021	K180	9
P00918	K18	9
Q9HB71	K19	7
Q9HB71	K143	5
Q9HB71	K207	6
P27708	K186	8
P27708	K747	7
P27708	K1411	5
Q13111	K22	9
Q13111	K30	8
Q13111	K467	9
Q13112	K494	9
Q05682	K427	5
Q05682	K640	9
Q05682	K645	7
Q05682	K752	9
Q05682	K758	9
P62158	K14	9
P62158	K22	9
P62158	K76	9
P62158	K78	9
P62158	K95	9
P62158	K116	9
P27824	K134	9
P27824	K137	9
P27824	K199	9
P27824	K458	9
P27824	K459	9
P07384	K84	6
P17655	K61	8
P17655	K354	8
P17655	K355	9
P20810	K123	9
P20810	K249	9
P20810	K313	9
P20810	K443	9
P20810	K500	9
P20810	K529	9
P20810	K573	9
P20810	K629	9
P20810	K684	9
P20810	K687	9
P20810	K691	9
P27797	K48	9
P27797	K62	9
P27797	K64	9
P27797	K142	9
P27797	K153	9
P27797	K159	9
P27797	K206	9
P27797	K207	9
P27797	K209	9
P27797	K238	9
Q13554	K227	9
Q13554	K342	9
Q13555	K227	9
Q16566	K190	7
P04632	K179	6
Q86X55	K276	9
Q8NG31	K213	5
Q8NG31	K1530	8
Q8NG31	K2001	9
Q8NG31	K2016	8
P42574	K82	9
P55212	K36	9
P55212	K273	9
Q14790	K156	9
P04040	K38	9
P04040	K237	9
P04040	K468	9
P04040	K476	9
P04040	K480	9
P22681	K134	9
P22681	K197	9
Q92793	K13	9
Q92793	K366	9
Q92793	K389	9
Q92793	K622	9
Q92793	K657	9
Q92793	K1014	9
Q92793	K1042	9
Q92793	K1203	9
Q92793	K1216	9
Q92793	K1367	9
Q92793	K1376	9
Q92793	K1535	9
Q92793	K1564	9
Q92793	K1583	9
Q92793	K1586	9
Q92793	K1587	9
Q92793	K1588	9
Q92793	K1591	9
Q92793	K1592	9
Q92793	K1595	9
Q92793	K1597	9
Q92793	K1620	9
Q92793	K1627	9
Q92793	K1711	9
Q92793	K1736	9
Q92793	K1741	9
Q92793	K1744	9
Q92793	K1762	9
Q92793	K1797	9
Q92793	K1799	9
Q92793	K1806	9
Q92793	K1809	9
Q92793	K1837	9
Q92793	K1937	9
P35520	K481	9
P83916	K33	9
P83916	K35	9
P83916	K41	9
P83916	K84	9
P83916	K139	9
Q13185	K21	9
Q13185	K34	9
Q13185	K44	9
Q13185	K50	9
Q13185	K84	9
Q13185	K103	9
Q13185	K143	9
O00257	K157	8
Q494V2	K325	5
O00585	K114	7
O00585	K115	6
O00585	K117	5
O00585	K120	5
P20248	K54	9
P20248	K68	9
P20248	K76	9
P20248	K95	9
P20248	K112	9
P14635	K25	9
P14635	K73	9
Q8WWL7	K364	5
P51959	K12	9
O60563	K380	9
O60563	K386	9
O60563	K390	9
O60563	K404	9
O60563	K476	9
O60563	K492	9
O60563	K707	9
O60583	K493	9
O60583	K520	8
P17987	K84	8
P17987	K199	9
P17987	K259	9
P17987	K365	8
P17987	K532	9
P17987	K541	9
P78371	K13	8
P50991	K65	6
P50991	K139	5
P50991	K288	6
P50991	K319	6
P50991	K489	8
P48643	K59	8
P48643	K64	6
P48643	K232	6
P48643	K242	8
P48643	K261	6
P48643	K263	8
P48643	K279	5
P48643	K282	7
Q99832	K366	6
P08473	K85	9
P08473	K93	9
O43490	K82	9
P28906	K268	9
P16671	K298	9
P33681	K219	9
P42081	K315	9
Q16543	K45	9
Q16543	K69	9
Q16543	K78	9
Q16543	K154	9
Q16543	K240	9
Q16543	K330	9
P60953	K153	9
Q99459	K166	9
Q99459	K168	9
Q99459	K626	9
Q99741	K92	9
Q99741	K105	9
Q99741	K109	9
O00311	K331	9
Q6P1J9	K243	9
Q9UQ88	K101	9
Q9UQ88	K123	9
Q9UQ88	K444	9
Q9UQ88	K446	9
Q9UQ88	K447	9
Q9UQ88	K455	9
Q9NYV4	K504	9
Q9NYV4	K973	7
Q14004	K556	9
Q14004	K566	5
Q14004	K583	7
Q14004	K951	8
Q00536	K108	9
Q00536	K116	9
Q00535	K33	9
Q00535	K56	9
Q00534	K43	9
Q00534	K264	9
P49336	K402	9
P50750	K35	9
P50750	K44	9
P50750	K48	9
P50750	K49	9
P50750	K56	9
P50750	K68	9
P50750	K74	9
P50750	K127	9
P50750	K164	9
P50750	K178	9
P50750	K269	9
P50750	K274	9
P50750	K276	9
P50750	K345	9
Q03188	K579	9
Q02224	K356	9
P49454	K543	9
P49454	K1673	9
P49454	K2700	9
P49454	K2757	9
P49454	K2875	9
Q71F23	K291	5
Q7Z7K6	K52	6
P00751	K652	5
P08603	K204	9
P08603	K583	9
P08603	K588	9
P28329	K16	9
P28329	K18	9
O14646	K348	9
O14646	K1338	9
O14646	K1340	9
O14646	K1343	9
O14646	K1346	9
O14647	K90	7
Q12873	K175	9
Q12873	K261	9
Q12873	K264	9
Q12873	K269	9
Q12873	K894	9
Q12873	K997	9
Q12873	K1222	9
Q14839	K115	9
Q14839	K116	9
Q14839	K118	9
Q14839	K119	9
Q14839	K123	9
Q14839	K273	9
Q14839	K275	9
Q14839	K285	9
Q14839	K304	9
Q14839	K884	9
Q14839	K987	9
Q14839	K1016	9
Q14839	K1017	9
Q14839	K1643	9
Q8TDI0	K100	8
Q8TDI0	K102	8
Q8TDI0	K106	9
Q8TDI0	K107	8
Q8TDI0	K174	7
Q8TDI0	K175	8
Q9HCK8	K399	9
Q9HCK8	K1301	9
Q9HCK8	K1666	9
Q9HCK8	K2286	9
Q3L8U1	K490	8
Q3L8U1	K499	6
P05060	K117	7
O96017	K235	9
P35790	K247	9
Q9H444	K17	6
Q9NP71	K171	9
P48730	K242	9
P49674	K242	9
P68400	K49	9
P68400	K102	9
P68400	K122	9
P68400	K329	9
P19784	K50	9
P19784	K97	9
Q8WWK9	K23	9
Q8WWK9	K206	9
Q14008	K48	9
Q14008	K158	9
Q14008	K1369	9
Q14008	K1411	9
Q14008	K1421	9
Q14008	K2021	9
Q14008	K2022	9
P06732	K40	5
P06732	K170	9
P06732	K247	8
P06732	K265	7
P06732	K365	8
Q9HAW4	K187	9
Q9HAW4	K188	8
Q9HAW4	K192	8
Q9HAW4	K756	7
Q9HAW4	K891	8
Q9HAW4	K925	8
O00299	K13	9
O00299	K20	9
O00299	K49	8
O00299	K119	7
O00299	K131	8
O00299	K135	8
O00299	K138	8
O00299	K166	8
O00299	K192	9
O15516	K31	9
O15516	K41	9
Q00610	K227	9
Q00610	K245	9
Q00610	K450	9
Q00610	K456	5
Q00610	K506	9
Q00610	K764	9
Q00610	K856	9
Q00610	K907	7
Q00610	K1155	9
Q00610	K1209	8
Q00610	K1441	9
Q00610	K1501	9
Q00610	K1516	9
P10909	K78	9
Q8WX92	K135	5
P23528	K125	6
P38432	K204	9
P38432	K405	9
P38432	K496	9
P02452	K277	9
P02452	K505	9
P02452	K520	9
P02452	K759	9
P08123	K198	9
P08123	K1064	9
P02458	K542	9
P02458	K764	9
P02458	K773	9
P53618	K575	8
P61201	K426	9
Q92905	K47	9
Q14247	K87	9
Q14247	K124	9
Q14247	K144	9
Q14247	K161	9
Q14247	K171	9
Q14247	K181	9
Q14247	K198	9
Q14247	K203	9
Q14247	K218	9
Q14247	K235	9
Q14247	K272	9
Q14247	K290	9
Q14247	K304	9
Q14247	K309	9
Q14247	K319	9
P13073	K53	9
P13073	K60	9
P13073	K67	9
P13073	K87	9
P47712	K171	9
P47712	K176	9
P31327	K856	5
P31327	K869	6
P31327	K875	6
Q16630	K185	6
Q92523	K40	6
P20023	K216	9
P20023	K225	8
P16220	K136	9
P46108	K154	9
P46108	K253	9
P46109	K180	9
P46109	K253	9
Q16526	K151	9
P02511	K92	9
P05813	K131	6
Q08257	K23	7
O75390	K43	9
O75390	K76	9
O75390	K103	9
O75390	K193	9
O75390	K215	9
O75390	K327	9
O75390	K366	9
O75390	K375	9
O75390	K382	9
O75390	K393	9
P13611	K68	9
P13611	K3312	8
Q12996	K358	8
P49711	K20	9
Q99708	K432	9
Q99708	K513	9
Q99708	K515	9
Q99708	K526	5
Q99708	K604	8
P35221	K193	9
P35221	K747	5
P35221	K842	7
O60716	K355	9
O60716	K622	9
O60716	K623	9
Q13616	K13	9
Q13616	K431	9
Q13616	K689	9
Q13617	K393	9
Q13618	K459	9
Q13618	K651	7
Q13619	K23	6
Q13619	K41	9
Q13619	K42	7
Q13619	K422	9
Q13619	K555	8
Q13620	K190	5
P39880	K604	9
P39880	K850	9
P02778	K67	9
P02778	K68	9
P02778	K69	9
P02778	K72	9
P02778	K80	9
Q9P0U4	K63	9
Q9P0U4	K250	9
P99999	K73	9
P99999	K74	9
P99999	K87	9
P99999	K88	9
P99999	K89	9
P11509	K436	9
P20813	K433	9
P08684	K70	9
P08684	K127	9
P08684	K413	9
P20815	K127	9
P98082	K67	7
Q9UI36	K682	6
P51397	K20	9
P51397	K68	9
P51397	K81	6
P53355	K295	9
P53355	K297	9
Q6PI48	K153	8
Q9UER7	K512	9
P43146	K1142	7
P07585	K102	9
P07585	K138	9
P07585	K147	9
P07585	K200	9
P07585	K201	9
Q96C86	K138	6
Q16531	K74	9
Q16531	K153	9
Q16531	K383	9
Q16531	K1067	9
Q16531	K1121	9
Q92466	K278	9
Q92466	K309	9
O43143	K17	8
O43143	K18	7
O43143	K132	7
O43143	K166	9
O43143	K488	9
O43143	K754	8
Q9NVP1	K57	9
Q9NVP1	K59	8
Q9NVP1	K82	9
Q9NVP1	K126	9
Q9NVP1	K458	5
Q9NVP1	K571	7
Q9UMR2	K202	9
Q9UMR2	K229	9
Q9UMR2	K287	9
Q9NR30	K18	8
Q9NR30	K19	8
Q9NR30	K25	9
Q9NR30	K30	9
Q9NR30	K112	9
Q9NR30	K116	7
Q9NR30	K129	9
Q9NR30	K577	8
O00571	K118	5
O00571	K130	9
O00148	K187	9
O00148	K333	5
Q9NQI0	K432	8
P38919	K60	9
P38919	K296	7
P38919	K321	7
P17844	K32	9
P17844	K33	9
P17844	K40	9
P17844	K43	9
P17844	K44	9
P17844	K45	9
P17844	K53	9
P17844	K56	9
P17844	K80	9
P17844	K236	9
P17844	K351	9
P17844	K470	9
P17844	K501	9
O95786	K858	9
O95786	K909	9
Q08211	K14	9
Q08211	K191	9
Q08211	K199	9
Q08211	K264	9
Q08211	K391	8
Q08211	K943	9
Q08211	K1024	9
Q08211	K1037	9
Q08211	K1074	9
Q16698	K230	9
Q16698	K260	9
P35659	K57	9
P35659	K158	9
P35659	K283	9
P35659	K284	9
P35659	K326	9
P35659	K348	9
P17661	K109	9
P17661	K240	9
P17661	K241	9
P17661	K339	9
P17661	K407	9
P15924	K301	9
P15924	K308	9
P15924	K821	9
P15924	K1056	9
P15924	K1167	9
P15924	K1593	8
P15924	K2317	7
P15924	K2450	7
P15924	K2484	6
P00374	K174	9
O60610	K37	5
O60610	K480	7
O60610	K824	5
O60610	K1057	5
O60879	K123	7
Q9UPY3	K1391	9
Q9Y2L1	K815	9
Q9Y2L1	K922	5
Q8IYB7	K46	5
Q99497	K41	9
Q99497	K62	9
Q99497	K63	9
Q99497	K132	9
Q99497	K148	9
Q6MZP7	K715	8
P09622	K267	6
P09622	K320	5
Q12959	K644	9
Q12959	K677	9
Q15398	K192	7
O00548	K35	9
Q9NPF5	K28	9
Q9NPF5	K36	9
Q9NPF5	K297	9
Q9NPF5	K450	9
Q9Y222	K268	6
Q96JB1	K1530	9
Q96JB1	K3461	9
Q96JB1	K4013	9
P31689	K23	9
P31689	K32	9
P31689	K44	9
P31689	K66	9
Q96EY1	K134	8
Q99615	K128	7
Q99615	K259	9
P78527	K117	9
P78527	K254	9
P78527	K263	9
P78527	K357	9
P78527	K717	9
P78527	K810	9
P78527	K828	9
P78527	K832	9
P78527	K1057	9
P78527	K1074	9
P78527	K1209	9
P78527	K1970	9
P78527	K1985	9
P78527	K2259	9
P78527	K2359	9
P78527	K2445	9
P78527	K2683	9
P78527	K2694	9
P78527	K2702	9
P78527	K2738	9
P78527	K3239	9
P78527	K3241	9
P78527	K3260	9
P78527	K3267	9
P78527	K3608	9
P78527	K3621	9
P78527	K3638	9
P78527	K3642	9
P78527	K3691	9
P78527	K4048	9
Q14204	K394	6
Q14204	K692	7
Q14204	K794	8
Q14204	K883	8
Q14204	K1185	8
Q14204	K1371	9
Q14204	K3480	8
P04053	K316	9
Q14185	K1602	6
Q8TEK3	K387	9
Q8TEK3	K397	9
Q8TEK3	K398	9
Q8TEK3	K401	9
Q8TEK3	K676	9
O43602	K131	9
O43602	K132	9
O43602	K421	9
O43602	K423	9
Q5T2R2	K104	5
Q12882	K39	5
O75509	K545	6
O00429	K283	9
P54259	K46	9
P54259	K641	9
P54259	K791	9
P23919	K169	7
P33316	K155	9
P33316	K179	9
Q05193	K598	7
P50570	K299	9
P50570	K598	9
Q9UQ16	K541	5
Q14203	K230	9
Q14203	K290	9
Q13627	K105	9
O60832	K12	9
O60832	K14	9
O60832	K39	9
O60832	K46	8
O60832	K61	9
O60832	K433	9
O60832	K446	8
O60832	K472	9
O60832	K474	9
O60832	K475	9
O60832	K477	9
Q8WXU2	K180	6
Q9BUJ2	K162	7
Q9BUJ2	K270	9
P15923	K34	9
P15923	K171	9
Q01094	K117	9
Q01094	K120	9
Q01094	K125	9
Q14209	K119	8
Q14209	K122	7
Q14209	K127	9
O00716	K168	9
O00716	K171	9
O00716	K176	9
O00716	K306	9
Q16254	K96	9
O75461	K74	6
O75461	K91	9
O75461	K95	8
O75461	K100	9
A0AVK6	K211	9
Q16649	K82	9
Q9UQ80	K287	9
Q9UQ80	K298	5
O95672	K667	9
O95672	K681	9
P19971	K275	9
O60869	K42	9
O60869	K102	9
O60869	K123	9
P25101	K338	9
Q15075	K158	9
Q15075	K164	8
Q15075	K634	9
Q15075	K645	9
Q15075	K1133	9
Q15075	K1138	9
Q15075	K1142	9
O75530	K19	9
P68104	K30	9
P68104	K36	9
P68104	K41	9
P68104	K44	9
P68104	K55	9
P68104	K79	9
P68104	K84	9
P68104	K146	9
P68104	K172	9
P68104	K179	9
P68104	K180	9
P68104	K212	9
P68104	K244	9
P68104	K255	9
P68104	K273	9
P68104	K318	9
P68104	K392	9
P68104	K395	9
P68104	K408	9
P68104	K439	9
P68104	K450	9
Q05639	K30	9
Q05639	K36	9
Q05639	K41	9
Q05639	K44	9
Q05639	K55	9
Q05639	K79	9
Q05639	K146	9
Q05639	K165	9
Q05639	K179	9
Q05639	K255	9
Q05639	K439	9
P29692	K15	7
P29692	K17	9
P29692	K203	5
P13639	K42	9
P13639	K235	9
P13639	K239	9
P13639	K258	9
P13639	K272	9
P13639	K275	9
P13639	K308	9
P13639	K318	9
P13639	K322	9
P13639	K337	9
P13639	K366	9
P13639	K391	9
P13639	K426	9
P13639	K438	9
P13639	K439	9
P13639	K445	9
P13639	K638	9
P13639	K648	9
P13639	K688	9
P00533	K133	9
P00533	K284	9
P00533	K346	9
P00533	K1179	9
P00533	K1182	9
P00533	K1188	9
Q9H9B1	K303	7
P05198	K101	9
P05198	K141	9
P20042	K293	6
O75822	K220	5
Q14152	K68	9
Q14152	K693	9
Q14152	K694	9
Q14152	K1174	9
Q14152	K1351	9
Q99613	K127	5
Q99613	K558	8
Q99613	K712	7
P60228	K275	7
P60842	K54	8
P60842	K174	7
P60842	K238	5
P60842	K291	5
P60842	K309	6
Q14240	K55	5
P23588	K365	9
P23588	K444	9
P23588	K586	9
P06730	K119	9
Q04637	K190	9
Q04637	K950	9
Q04637	K964	9
Q04637	K1095	9
Q04637	K1188	9
P55010	K28	8
P63241	K27	8
P63241	K34	8
P63241	K47	8
P63241	K55	8
P63241	K67	5
P63241	K121	5
P15502	K241	9
P78545	K304	9
Q9H9T3	K280	9
P51170	K495	9
P51170	K498	6
P51170	K503	5
Q99962	K76	5
P06733	K28	9
P06733	K54	9
P06733	K60	9
P06733	K64	9
P06733	K71	9
P06733	K80	9
P06733	K81	9
P06733	K89	9
P06733	K92	9
P06733	K103	9
P06733	K105	9
P06733	K126	9
P06733	K193	9
P06733	K197	9
P06733	K199	9
P06733	K202	9
P06733	K221	9
P06733	K228	9
P06733	K233	9
P06733	K239	9
P06733	K256	9
P06733	K262	9
P06733	K281	9
P06733	K285	9
P06733	K306	9
P06733	K326	9
P06733	K330	9
P06733	K335	9
P06733	K343	9
P06733	K358	9
P06733	K406	9
P06733	K420	9
P09104	K193	9
P09104	K197	9
P09104	K202	9
P09104	K228	9
P09104	K343	9
Q92817	K1649	9
Q92817	K1988	9
P11171	K361	5
P11171	K366	9
P11171	K466	8
Q9H2F5	K222	9
Q9H2F5	K512	7
Q52LR7	K23	8
Q52LR7	K222	9
P54764	K693	9
P29323	K1020	9
P29323	K1024	9
P34913	K94	6
P34913	K114	5
P34913	K115	7
P07814	K497	7
P07814	K1156	9
P42566	K357	9
P42566	K359	9
P42566	K788	9
Q12929	K193	5
P03372	K32	9
P03372	K171	9
P03372	K244	9
P03372	K252	9
P03372	K266	9
P03372	K268	9
P03372	K299	9
P03372	K302	9
P03372	K303	9
P03372	K472	9
Q8IUD2	K590	9
Q8IUD2	K652	9
Q8IUD2	K655	9
Q8IUD2	K658	9
Q8IUD2	K799	9
Q8IUD2	K805	9
P07992	K37	9
Q92889	K260	7
Q92889	K289	7
Q92889	K500	8
P27361	K181	9
Q13164	K35	9
P11474	K51	9
P11474	K129	9
P11474	K138	9
P11474	K160	9
P11474	K162	9
P62508	K195	9
Q9UQF0	K490	9
Q9UQF0	K494	9
Q9UQF0	K496	9
Q5FWF5	K17	6
Q56NI9	K111	8
Q56NI9	K135	9
Q56NI9	K138	9
Q56NI9	K142	9
Q56NI9	K147	9
P10768	K39	9
P10768	K185	7
P10768	K186	9
P10768	K200	9
P51813	K347	5
P14921	K15	9
P14921	K305	9
Q03112	K564	9
Q03112	K1005	9
Q01844	K433	9
Q01844	K439	9
Q9UQ84	K482	9
O14980	K144	5
P55060	K17	8
P55060	K574	6
P55060	K824	9
P15311	K35	9
P15311	K60	9
P15311	K79	9
P15311	K139	9
P15311	K184	9
P15311	K253	9
P15311	K258	9
P15311	K263	9
P15311	K412	9
P00451	K1614	9
P15090	K101	9
P12259	K864	9
P12259	K866	5
Q05397	K467	9
Q05397	K1017	9
Q12830	K755	9
Q12830	K880	9
Q12830	K1539	9
Q12830	K2681	9
Q5VWN6	K113	8
Q14320	K91	7
Q9BXW9	K1172	9
Q9BXW9	K1198	9
Q9NVI1	K16	7
Q9NVI1	K646	6
Q8IYD8	K400	5
Q8IYD8	K859	7
Q8IYD8	K862	8
Q8IYD8	K867	7
Q9NSD9	K47	5
Q16658	K41	9
Q16658	K43	9
Q16658	K74	9
Q16658	K250	9
Q16658	K304	9
Q16658	K471	9
P49327	K70	9
P49327	K213	9
P49327	K235	9
P49327	K257	9
P49327	K298	9
P49327	K436	9
P49327	K528	9
P49327	K631	9
P49327	K646	9
P49327	K673	9
P49327	K776	9
P49327	K786	9
P49327	K787	9
P49327	K992	9
P49327	K1072	9
P49327	K1116	9
P49327	K1151	9
P49327	K1239	9
P49327	K1429	9
P49327	K1523	9
P49327	K1582	9
P49327	K1591	9
P49327	K1704	9
P49327	K1752	9
P49327	K1771	9
P49327	K1847	9
P49327	K1878	9
P49327	K1927	9
P49327	K1993	9
P49327	K1995	9
P49327	K2206	9
P49327	K2391	9
P49327	K2426	9
P49327	K2438	9
P49327	K2471	9
Q96IV6	K13	9
Q96IV6	K15	9
P22087	K205	7
P35555	K666	9
P35555	K672	7
P35555	K2387	9
P35555	K2388	6
P35556	K2125	8
Q96AE4	K591	5
P09467	K72	5
P09467	K232	8
P09467	K269	9
Q8NHM5	K758	9
Q8NHM5	K765	8
P22830	K37	7
P39748	K80	9
P39748	K109	9
P39748	K125	9
P39748	K200	9
P39748	K201	9
P39748	K267	9
P39748	K354	9
P16591	K173	8
P16591	K326	9
P16591	K795	8
P02671	K48	6
P02671	K620	6
P21781	K181	9
P11362	K164	9
P11362	K172	9
P21802	K539	9
P22607	K530	9
P07954	K61	7
P07954	K80	7
P07954	K94	9
P07954	K115	5
P07954	K122	8
P07954	K172	5
P07954	K467	9
P07954	K477	8
Q14192	K57	9
Q6PIW4	K117	6
Q6PIW4	K123	5
Q6UN15	K294	7
P62942	K35	9
P62942	K36	9
P62942	K53	9
Q00688	K154	7
Q02790	K28	9
Q02790	K222	9
Q02790	K232	9
Q02790	K274	9
Q02790	K282	9
Q02790	K294	9
Q02790	K354	9
Q02790	K378	9
Q01543	K240	9
Q01543	K252	9
Q01543	K380	9
Q01543	K397	9
P21333	K42	9
P21333	K169	9
P21333	K299	9
P21333	K376	9
P21333	K504	9
P21333	K508	9
P21333	K578	9
P21333	K700	9
P21333	K771	9
P21333	K781	9
P21333	K837	9
P21333	K874	9
P21333	K891	9
P21333	K906	9
P21333	K973	9
P21333	K987	9
P21333	K994	9
P21333	K1071	9
P21333	K1375	9
P21333	K1538	9
P21333	K1824	9
P21333	K2000	9
P21333	K2417	9
P21333	K2569	9
P21333	K2607	9
P21333	K2621	9
P21333	K2623	9
O75369	K169	8
O75369	K1641	7
O75369	K2524	5
P02751	K987	9
P02751	K1880	9
Q9Y2H6	K384	9
Q8WW38	K651	8
P55317	K237	9
P55317	K240	9
P55317	K264	9
P55317	K267	9
P55317	K270	9
O00358	K46	9
P55316	K11	9
P58012	K96	9
P58012	K140	7
P58012	K366	9
P98177	K186	9
P98177	K189	9
P98177	K407	9
Q9BZS1	K31	9
Q9BZS1	K179	9
Q9BZS1	K227	9
Q9BZS1	K250	9
Q9BZS1	K252	9
Q9BZS1	K263	9
Q9BZS1	K268	9
P15408	K240	9
P02792	K98	9
Q9C0B1	K216	8
Q8N1G2	K108	7
O75494	K99	6
P50148	K102	9
Q7L622	K31	5
Q13283	K76	9
Q13283	K376	9
P11413	K89	9
P11413	K171	9
P11413	K386	9
P11413	K403	9
P11413	K408	9
P11413	K432	9
P11413	K497	9
P06744	K89	9
P06744	K142	8
P06744	K252	8
P06744	K454	6
Q06546	K364	9
Q06546	K373	8
O75791	K106	9
P09382	K29	9
P09382	K64	9
P09382	K108	9
P17931	K176	9
P56470	K261	9
O60318	K1241	8
P04406	K55	9
P04406	K61	9
P04406	K66	9
P04406	K84	9
P04406	K86	9
P04406	K107	9
P04406	K117	9
P04406	K139	9
P04406	K145	9
P04406	K162	9
P04406	K186	9
P04406	K194	9
P04406	K215	9
P04406	K219	9
P04406	K227	9
P04406	K251	9
P04406	K254	9
P04406	K259	9
P04406	K260	9
P22102	K28	7
P22102	K107	7
P22102	K350	9
P22102	K844	7
P22102	K982	9
P15976	K245	9
P15976	K246	9
P15976	K312	9
P15976	K314	9
P15976	K315	9
P15976	K316	9
P23771	K292	9
P23771	K304	9
P23771	K346	9
P23771	K371	9
P23771	K373	9
P23771	K374	9
P23771	K376	9
Q8IWJ2	K958	7
Q92830	K549	9
Q92830	K721	9
P35573	K826	8
P35573	K1406	9
P06396	K245	9
P06396	K390	9
P06396	K648	9
P06396	K728	9
Q8TEQ6	K1363	6
O75496	K27	9
O75496	K50	9
O75496	K105	9
Q17RS7	K43	8
P14136	K95	9
P14136	K154	9
P14136	K189	9
P14136	K228	9
P14136	K260	9
P14136	K339	9
Q9Y2X7	K677	8
P29033	K15	5
P29033	K103	7
P16278	K493	9
P08151	K365	9
P08151	K371	9
P10070	K757	9
Q04760	K148	5
Q04760	K157	7
Q04760	K159	9
Q9NZM5	K104	8
Q9NZM5	K107	9
P00367	K68	8
P00367	K211	6
P00367	K457	5
P00367	K480	8
P00367	K545	7
P15104	K14	9
P15104	K103	9
P42261	K265	9
O94925	K164	9
O94925	K176	9
O94925	K311	9
O94925	K320	9
P49915	K416	9
Q9BVP2	K17	6
P17174	K154	9
P17174	K166	9
P00505	K52	9
P00505	K73	9
P00505	K90	9
P00505	K107	9
P00505	K122	9
P00505	K150	9
P00505	K159	9
P00505	K185	9
P00505	K227	9
P00505	K234	9
P00505	K235	9
P00505	K256	9
P00505	K296	9
P00505	K302	9
P00505	K309	9
P00505	K363	9
P00505	K364	9
P00505	K396	9
P00505	K404	9
P07203	K88	9
P07203	K148	9
P36969	K47	9
P04150	K154	9
P04150	K480	9
P04150	K492	9
P04150	K494	9
P04150	K495	9
Q13322	K300	9
Q13322	K304	9
P62993	K38	9
P62993	K50	9
P62993	K109	9
P62993	K117	9
Q14451	K291	9
Q9NRY4	K193	8
Q9NZI5	K573	6
Q9Y3R0	K49	9
P25098	K644	9
P34947	K24	8
P34947	K26	7
P34947	K28	7
P34947	K29	6
P07492	K68	9
P07492	K127	9
P11021	K96	9
P11021	K113	9
P11021	K118	9
P11021	K122	9
P11021	K123	9
P11021	K125	9
P11021	K138	9
P11021	K152	9
P11021	K154	9
P11021	K163	9
P11021	K268	9
P11021	K340	9
P11021	K352	9
P11021	K353	9
P11021	K376	9
P11021	K547	9
P11021	K579	9
P11021	K585	9
P11021	K601	9
P11021	K617	9
P11021	K619	9
P11021	K633	9
P14625	K75	9
P14625	K140	9
P14625	K404	9
P14625	K479	9
P14625	K586	9
P14625	K613	9
P14625	K682	9
P49840	K123	9
P00390	K110	8
P00390	K164	7
P00390	K189	9
P00390	K190	8
P00390	K456	9
P00390	K470	8
P08263	K84	9
P08263	K87	9
P08263	K152	9
P08263	K195	9
P08263	K196	9
P09210	K84	9
P09210	K152	9
P09210	K195	9
P09210	K196	9
Q16772	K84	9
Q16772	K87	9
Q16772	K152	9
Q16772	K195	9
Q16772	K196	9
P09488	K126	9
P09488	K199	9
P28161	K144	8
P78417	K57	7
P78417	K65	7
P09211	K55	9
P09211	K103	9
P09211	K116	9
P09211	K121	9
P09211	K128	9
P09211	K191	9
Q00403	K238	9
P29084	K52	7
P29084	K116	5
P29084	K129	9
P29084	K198	7
P29084	K206	6
P35269	K315	8
P35269	K328	9
P35269	K407	9
P35269	K412	9
P35269	K421	9
P35269	K466	9
P35269	K471	9
P13984	K22	9
P13984	K33	5
P13984	K71	6
P13984	K137	6
Q92664	K227	6
Q92664	K233	9
Q12789	K382	9
Q12789	K496	9
P25092	K516	9
P13807	K88	7
P13807	K97	9
P13807	K100	8
P16401	K23	9
P16401	K26	9
P16401	K35	8
P16401	K49	6
P16401	K55	8
P16401	K66	7
P16401	K78	9
P16401	K109	9
P16401	K132	9
P16401	K133	9
P16401	K140	9
P16401	K143	9
P16401	K144	8
P16401	K149	9
P16401	K168	9
P16401	K199	8
P16401	K209	9
P16403	K34	8
P16403	K46	6
P16403	K52	8
P16403	K63	9
P16403	K75	9
P16403	K106	8
P16403	K157	9
P16403	K159	9
P16403	K160	8
P16403	K168	5
P16403	K169	9
P16403	K187	9
P16402	K176	8
P16402	K188	8
P16402	K207	8
P16402	K209	7
P07305	K108	9
P07305	K121	9
P07305	K161	9
Q02539	K78	5
Q8IZA3	K153	7
Q8IZA3	K155	8
P22492	K110	8
Q92522	K180	5
P0C0S8	K14	9
P0C0S8	K96	9
P0C0S8	K100	9
P0C0S8	K119	9
P0C0S8	K120	9
Q99878	K14	9
Q99878	K96	9
Q99878	K100	9
Q9BTM1	K96	9
Q9BTM1	K100	9
Q9BTM1	K119	9
Q71UI9	K12	9
Q71UI9	K14	9
O75367	K153	6
O75367	K159	7
Q9P0M6	K12	9
Q6FI13	K14	9
Q6FI13	K96	9
Q6FI13	K100	9
Q6FI13	K119	9
Q6FI13	K120	9
P16104	K37	9
P16104	K119	9
P16104	K120	9
P0C0S5	K12	9
P0C0S5	K14	9
Q96A08	K14	9
Q96A08	K17	9
Q96A08	K18	9
Q96A08	K22	9
Q96A08	K25	9
Q96A08	K48	9
Q96A08	K59	9
Q96A08	K110	9
P62807	K12	9
P62807	K13	9
P62807	K16	9
P62807	K17	9
P62807	K21	9
P62807	K24	9
P62807	K25	9
P62807	K35	9
P62807	K47	9
P62807	K58	9
P62807	K86	9
P62807	K109	9
P58876	K12	9
P58876	K13	9
P58876	K16	9
P58876	K17	9
P58876	K21	9
P58876	K24	9
P58876	K25	9
P58876	K35	9
P58876	K47	9
P58876	K58	9
P58876	K86	9
P58876	K109	9
O60814	K12	6
O60814	K16	8
O60814	K17	8
O60814	K21	8
O60814	K24	5
O60814	K25	5
Q99880	K16	8
Q99880	K17	8
Q99880	K21	6
Q99877	K16	6
Q99877	K17	8
Q99877	K21	6
Q16778	K12	9
Q16778	K13	9
Q16778	K16	9
Q16778	K17	9
Q16778	K21	9
Q16778	K24	9
Q16778	K25	9
Q16778	K44	9
Q16778	K47	9
Q16778	K58	9
Q16778	K86	9
Q16778	K109	9
Q5QNW6	K12	9
Q5QNW6	K13	9
Q5QNW6	K16	9
Q5QNW6	K17	9
Q5QNW6	K21	9
Q5QNW6	K24	9
Q5QNW6	K25	9
Q5QNW6	K35	9
Q5QNW6	K47	9
Q5QNW6	K58	9
Q5QNW6	K86	9
Q5QNW6	K109	9
P84243	K15	9
P84243	K19	9
P84243	K24	9
P84243	K28	9
P84243	K37	9
P84243	K38	9
P84243	K80	9
P84243	K116	9
Q6NXT2	K15	9
Q6NXT2	K19	9
Q6NXT2	K24	9
Q16836	K76	9
Q16836	K80	9
Q16836	K81	9
Q16836	K87	9
Q16836	K132	9
[truncated: 3,417 more rows]
