# Supplementary material for: Identifying Human SIRT1 Substrates by Integrating Heterogeneous Information from Various Sources
Source: Sci Rep. 2017 Jul 4;7:4614. doi: 10.1038/s41598-017-04847-7 (PMC5496887; doi:10.1038/s41598-017-04847-7)
Supplement: Supplementary file 7 — Table S7 [file 41598_2017_4847_MOESM7_ESM.xls]

## Sheet: Sheet1
Table S7. Randomly selected lysine sites from the human proteome.
SwissAccessionNumber	Position	Sequence
Q14114	K124	GSDESEATCTKQVCPAEKLSC
Q9BZR9	K464	QPMLPQYGGRKILVCSVDNCY
Q9BZ23	K320	VFCATGGGAYKFEQDFLTIGD
Q96EP5	K134	CGETELREYFKKFGVVTEVVM
Q96A08	K17	KGATISKKGFKKAVVKTQKKE
Q8TED9	K679	VATLEAQCRAKEERRIDLELK
Q6P9F5	K115	LTIENALSHYKERLNRRSRKL
Q01101	K453	CPVCGESFASKGAQERHLRLL
O75962	K2917	HNCRIAHLDLKPENILVDESL
Q8WVX9	K442	EYIENYCLGTKKYVLNEEMSG
Q7Z3Z4	K524	GFNVDYPKIIKVQENPAAFVR
P28370	K56	ATAATEKGEKKKEKNVSSFQL
Q9NQG5	K144	SPPPKATEEKKSLKRTFQQIQ
Q8TAK6	K218	VGPPDALRPAKYLSLALDEPP
Q9Y623	K1852	KGLRKHERRVKELTYQTEEDR
Q96M61	K246	LYGDPRKVMTKDLVQLKYLEY
Q9P2L0	K1123	FTKHTSKDNRKPELDSLMEGG
Q96JI7	K1588	SLETLNTAATKVHPVIPAMWL
Q8N7U6	K293	PRLITPPEAKKYFNFRYPPAG
Q92621	K1103	SQLQYLPFSNKEYEISMLNQM
Q6PGP7	K649	AAIQQILGKYKEAVAQYQMII
O15353	K504	PAHTPPSHSAKLLAEPSPART
Q9UHC1	K1325	ELRRGRSTVTKSIVEEFIREQ
Q5QGS0	K1277	PMASMKMPSQKGLSGDWALGK
P50219	K270	FKLNKYLSRPKRFEVATSLML
Q9UH99	K644	SPNSTISSAPKDFAIFGFDED
Q9BY07	K866	IVNRKENKLKKAAGYHLDLFW
P04746	K276	GRVTEFKYGAKLGTVIRKWNG
O60242	K1057	LVSRDGILDKKLKHRAGQMSE
Q14520	K139	QSPPYYRCVCKHPYTGPSCSQ
O15270	K518	ARFCLSAAHTKEILDTALKEI
Q6P9H4	K169	LCLDLTTTVQKDCFVAEMEDK
Q15054	K286	ATPAGLKKSSKKAEPVKVLQK
Q9Y2A7	K667	REKPGVESMRKNRLVVTNLDK
P33981	K28	NKVRDIKNKFKNEDLTDELSL
P12643	K355	VQTLVNSVNSKIPKACCVPTE
Q8IV38	K155	TKPQGLDKEPKLPPKLAGPLH
Q3LI77	K63	KTCWEPASCQKSCYRPRTSIL
Q8IVT5	K178	RKVTGLGGEHKEDSSWSSLDA
Q9P2E8	K220	YKYHVIAISTKNPLQWQAISL
Q8NAN2	K73	LSQIKFSPVAKKLFVVTAVSA
P16871	K214	KVRSIPDHYFKGFWSEWSPSY
Q8N201	K1868	RGADASMACRKLAVAHPLLLL
Q8NBZ7	K76	IRDLEKSFTQKYPPVKFLSEK
O15371	K142	ERIRLQKKFQKQFGVRQKWDQ
Q8WU79	K167	VFEKVKMPQKKEDPQLPRKSS
Q9UBC3	K600	VLKELGIKVGKYVASEVCEES
Q7Z7F7	K95	SPEERRARLRKREAQLQSRKE
Q12986	K563	GDFSCLKICGKDLKCGNHTCS
P25106	K40	DTVMCPNMPNKSVLLYTLSFI
Q8IVF4	K1705	DVFHKAQKGEKQAMKNYGRKM
Q3V6T2	K376	QLEGTRARSDKLHELEKENLQ
Q29RF7	K181	LFSVINNSHNKKVQMHMLDLM
Q9H9Y6	K144	LGYVPIMVKSKLCNLRNLPPQ
Q86VZ6	K195	KNVNGIKYHAKNGHRTQIRVR
Q92539	K729	LYHSINENGYKFLYCSARAIG
P49454	K823	ECRLEADQSPKNSAILQNRVD
Q5H9M0	K133	QKQSDSPPHKKYRKDEGDLPG
O00767	K194	WLLVRKHPAVKEKGSTLDLSD
Q9NQR1	K156	VRSAMKSEEQKIKDARKGPLV
Q9BYW2	K1819	IPTKNMLEESKVLPIIQRWSQ
Q9ULD9	K1155	QKNMPSATISKAPSTPEPNKN
Q05481	K369	FSNSSTLANHKITHTEEKPYK
P54762	K125	YETDSVIATKKSAFWSEAPYL
Q12996	K114	YLSYVRETKGKLPSYKEKMAQ
Q9NQV6	K622	NDGYFTCPTCKKRFPDFIQVK
Q7Z5P9	K678	SVGCNECTCIKGSWSCTQNEC
P53677	K211	EIQGVIDACVKLTGMPDLTLS
Q92887	K1408	FNNYSDEEIWKALELAHLKSF
O00555	K2207	DQERGRPKDRKHRQHHHHHHH
Q01973	K444	SSSAPVQRQPKHVRGQNVEMS
Q8N109	K123	LVIVVTGLFGKPSLSAQPGPT
Q9Y263	K634	PSVNENFCNEKEGAQFSSHLI
Q6ZTK2	K130	QAAHECSTSQKLRADSGSDGA
A6NMZ7	K249	NGSEENFDYLKGFLEESVSAL
P12429	K39	KAIRGIGTDEKMLISILTERS
Q2M3G0	K378	SIDNFSTAGYKPESIEGTVEF
Q9BT40	K116	HLPYIQILSTKSTPTGLFGYW
H0YM25	K710	QEEKMGEQEEKIWEQEEKMQE
P08107	K550	NALESYAFNMKSAVEDEGLKG
Q9C0F0	K122	AHGEENGVCSKQVTDEASSTR
Q5TF21	K772	SDDDSRPPHRKREGPIGGESD
Q15389	K249	RATTNNSVLQKQQLELMDTVH
Q8NFN8	K147	PILGKSWRLYKVFTQRVPDKR
Q96JE7	K674	SHPVLLVELIKLAEKLKLSDP
O60244	K249	DDPDVPWRLLKLEILVEDKET
Q8N6R0	K85	VNIDISEVVIKQMKECNATRR
Q8N5C1	K172	SMLPTVNEELKLSLQAQSQIL
Q96RW7	K1789	DGFKILLNGRKLVIAQAQVSN
Q9UM73	K651	EDKILQNTAPKSRNLFERNPN
O95994	K34	TVKPGAKKDTKDSRPKLPQTL
Q6UXX5	K104	IAEVKEKHQAKKIYEEAHQQG
P48664	K199	NLVEACFKQFKTQYSTRVVTR
Q5H9K5	K100	MHGEQNEVPGKKMKMHVENFQ
Q03393	K54	NNPNGHGHNYKVVVTVHGEID
Q99797	K211	KRKRAVDLNVKILDLSSTFLM
O15042	K111	QEELKKKEDEKAAAEIYEEFL
Q70Z35	K278	FDNLLVYCKRKHRRLKNSKAS
Q8NEM1	K158	TTQSKIFQCDKYVKVFHKFSN
Q9UMX6	K26	IDVAELQEWYKKFVMECPSGT
Q8TCP9	K539	GFSILTRLKTKKRNRLNSAPD
O00139	K165	RKSNCVKEVEKLQEKREKRRL
P85037	K703	SASSTGEPEVKRSRVEEPSGA
Q6ZNB6	K262	SCGQVCEREFKPPCGHKCLLL
O95503	K23	AESIIKRRIRKGRIEYLVKWK
Q6P7N7	K219	LDSYSKPHHPKWKKKVASALG
Q9UK97	K130	AMQLVPDIEFKITYTRSPDGD
Q5VTT5	K1251	KVKYYNVEYMKTTWFHKDKRL
O95622	K1019	ESTARLDFLWKLQATEEKEEM
Q13838	K222	QEIFRMTPHEKQVMMFSATLS
Q86T29	K237	CSECQKAFSRKSLLILHQRIH
A1L3X4	K31	CKEYKCTSCKKNCCSCCPMGC
P06858	K434	PGFAIQKIRVKAGETQKKVIF
Q8TCS8	K583	EAIQQASVAKKEILQIMNKTI
Q14134	K267	TVTVEEAKAEKETELSLQKEQ
Q8NCM8	K160	RRSDTNLTKLKFKEDDTRGIL
Q8TE73	K2765	FSEEVRDSVTKLVPLTRRLWQ
A7MCY6	K453	AYAKPPSHHVKAGFQGRRSYS
A6QL64	K1345	EEYENNQPQVKNQIHSRDDLD
Q13464	K770	GNKERMEDEVKNLTLQLEQES
Q2M1P5	K247	RPAPGQLLVSKFHFVDLAGSE
Q56VL3	K86	AANSRFGSLPKVALAGLLGFG
Q8IWX7	K55	LYRNRAACGLKTESYVQAASD
O60678	K122	PVPWEKEEYLKPVLEDDLLLQ
P02462	K28	LHEEHSRAAAKGGCAGSGCGK
O14668	K66	KTKEFWSTYTKAQQGESNRGS
P25440	K31	GLGPEAAAPGKRIRKPSLLYE
Q96B23	K156	ESETSTMAAKKNRQSSDKQNG
Q9UP79	K594	GKSFREQQCEKYNAYNYTDMD
A8MWK0	K148	QERHKNSQLVKDFQELWSIAE
Q13562	K82	EEEEDDDQKPKRRGPKKKKMT
Q9UKW4	K372	KDLAQYVNEVKRDNETLREIK
P61647	K385	EYSQILQLHMKGILKLQFSKC
Q5TYW2	K298	SDDKDLNVATKQCVPEKVSEP
Q56UN5	K528	VNIPVHQENDKHKMNSHRSKL
O75937	K176	TMKLFAELEIKRKEREAKEMH
Q96N58	K369	RCHRRLHTGIKPYKCNECGKM
O60774	K42	ERSDDVGGLWKFSDHTEEGRA
Q9Y5W8	K691	YDFLENKAYSKGKGDFARKMD
Q8IXW5	K278	VDVTEQLGDCKLDSQEKDATC
O75290	K331	IEHCQIHTGEKPFECKECGKA
Q9ULH0	K180	GTTPLVWAARKGHLECVKHLL
Q9BU23	K362	FTFHQFSQWLKTLTLPTVWLG
O95479	K112	FLQLSQYRQLKTAEDYQALNK
Q9C0G0	K1657	MKLHTGEKPFKCTWPTCHYSF
Q5CZA5	K238	VKPYECTECGKTFSKSTYLLQ
Q9UKN7	K94	SKLMTQMRMGKKKRAMKGKKP
Q7Z6M4	K153	VVLKKSPQLLKLPIMQMRKRS
P78330	K163	AESGGKGKVIKLLKEKFHFKK
Q14232	K110	FLRRISLSRNKIADLCHTFIK
Q8NEY1	K1776	SIIPYLQEGAKDGIKVHGQKA
P48736	K587	HFRYESLKHPKAYPKLFSSVK
Q8TBF4	K32	TNNDLYRIFSKYGKVVKVTIM
Q9NYY8	K50	TMRLCCLGLCKPKIVHSNWNI
P20648	K455	KSGQDAVPVPKRIVIGDASET
Q9BY66	K672	IMVQEERRLRKALLEKGVTEA
Q9UMS6	K377	KQVKEAKSKCKSIALLLTDAP
Q96AE7	K613	IGSFLFHAINKPNAPIWLILN
Q8TEA7	K134	LDRKGHIKLAKFGLYHMTAHG
Q8TCS8	K562	KGITALQADIKLPGIPIKIVM
P0CB33	K183	NRHNARYTGKKHLKCKKYGKS
Q5TZJ5	K1236	ARHASKVNQHKQKFQAPVCGF
Q8IV03	K138	IESIKWMIEEKATITSRGSSL
Q9P2D6	K1214	QAFLQAKEELKLLKLPGFMYS
Q8TE56	K276	NMFQHQSLGIKINIQVTKLVL
Q9H993	K81	TDKPFIPLVEKFVDTDIWNQY
Q5MJ08	K81	QPTESSTDPIKEKGDLDISAG
Q96PC2	K141	LARSPKESPAKALLRSEPHLN
Q8WUA2	K434	ESCWEKQKSEKRDRTQNRSRS
Q8WYA1	K338	VGMEEERNSKKDNSNFTCLVA
Q8N895	K484	IRAYQCHLCYKSFVQKQTLKA
Q86VF7	K691	LQYKADLAWMKGVGWLTEGSL
Q12907	K97	YVRLTPDERSKEGSIWNHQPC
Q96MW1	K78	LEEDSLLNICKEIVERWSETQ
Q15020	K754	DFRGYCYVEFKEEKSALQALE
Q9UFC0	K233	HKPRARLAALKRPDDVPLSLS
Q13144	K186	KNVSVMTMIFKESSPSHPTRC
Q8N5Q1	K225	RKAKALKRSFKSQAVGDSVPL
Q13009	K443	TVRKAGALAVKNFLVHKKNKK
O60437	K481	RSVRQKAAGSKRTLQQRYEVL
P46952	K166	TGKPIPDQLLKEPPFPLSTRS
Q8N5P1	K145	GHKNGKQKKMKRKWPGPGNKG
Q9Y4F3	K334	LATSLGKAASKFGSPEVAVAG
P51587	K1875	IFTDSFSKVIKENNENKSKIC
P10721	K904	HAPAEMYDIMKTCWDADPLKR
P49711	K219	KSKLRYTEEGKDVDVSVYDFE
O95450	K351	NVCRWAYLQQKPDTGHDEYHD
Q7Z406	K1325	EAESKTIRLSKELSSTEAQLH
P60507	K190	RVIPQVLSNLKDQADNIKHQE
O43464	K156	QYNFIADVVEKTAPAVVYIEI
Q684P5	K448	NAENACCKSDKFAKLEDRTRA
Q15506	K135	FRGHIAREEAKKMKTNSLQNE
P23415	K24	TIVFFSLAASKEAEAARSAPK
Q8NEA5	K204	EQNSVTENKTKNASHNGKMED
Q96RL7	K1635	PCDLFYQTTQKGTDPQVIDMS
Q13129	K1679	RGTLKCNHSSKTTSLEQCNIV
Q9BZ95	K147	PSVPQTVIPKKTGSPEIKLKI
Q9Y227	K264	GSESSEAIVRKRTAGILDMGG
Q8NGF9	K227	LRTWSSEGWCKALSTCGSHFA
O43913	K164	VLFLSEIVWEKFRPNTGCFEP
P59827	K30	HETNTVLRVTKDVLSNAISGM
O75864	K673	EHELSCSKNEKELEELLLEAS
Q9BYW2	K466	RESSDSEEEYKKTYSRRTSSH
Q9NZ09	K60	REVQYDFSLEKKTIEWAEEIK
Q8WWQ0	K1719	KNRGGRKPKRKMKTQKLDADL
Q9NXG0	K1116	NELTKQSSNVKTLKFELLAKE
Q9NTG1	K864	MRTPNFNMYVKKVEKWGINQL
P46821	K1369	VPVSFEFSDAKDENERASVSP
Q96RL6	K75	ESTAAYGYWFKGRTSPKTGAP
P58417	K190	QQTVIDAKDSKSFNCRIEYEK
Q96JQ2	K611	HAEKLGKRSIKSAHKKKDSPE
Q16445	K190	PKSEIIYTWKKGPLYSVEVPE
P43405	K394	TVKKGYYQMKKVVKTVAVKIL
Q9Y692	K350	TDLERQLEEQKKQGQDHRLKS
P50995	K282	TPVLFDIYEIKEAIKGVGTDE
Q92889	K354	YHLPDAKMSKKEKISEKMEIK
Q14585	K284	TRHQRIHTGEKPYVCKECGKA
Q9NVL8	K55	YSLARLQDQNKALEGQLPPLQ
Q96Q15	K2063	EKLKTPLNPAKPGSSWIPFKE
Q6VUC0	K266	LGGVLRRAKSKNGGRCLRERL
Q8TE96	K258	ACQAVLELCRKELPGDVLVFL
O60885	K431	DVRLMFSNCYKYNPPDHEVVA
Q9HC77	K377	IKAKPKQPFLKRGEGLARFTN
P01891	K145	RGYRQDAYDGKDYIALKEDLR
Q8IVM8	K522	AFLLLPETRNKPLFDTIQDEK
P35354	K64	CSTPEFLTRIKLFLKPTPNTV
Q9H1K6	K219	FSREQFKLGVKCMSTSASALL
Q9H9P2	K41	CFADFKHPCYKMAYFHELSSR
Q9H2C1	K196	TIKAKQLETLKAAFAATPKPT
Q15493	K38	SLLFVDIPAKKVCRWDSFTKQ
Q13813	K1668	NKQQNFNTGIKDFDFWLSEVE
Q13496	K409	SIEGFEILVQKEWISFGHKFA
Q8N4C6	K1247	MLERIPEASPKYKLLYEDVSR
Q14562	K1182	WLVEFAPAFFKVSDPTKLSKQ
Q86W74	K100	TIQFLVSNGLKIDICNHQGAT
Q96DT5	K3088	ISLFKNLLKKKQNEVSEKKER
Q86TL0	K66	PSEPDEVDKFKAKFLTAWNNV
Q66LE6	K135	IKLWKISERDKRAEGYNLKDE
P30876	K889	ELESTNRRYTKRDCSTFLRTS
Q7Z392	K78	KRTSYEWYIPKGILKTGWMNK
P15924	K1413	RSLSEEIKRLKNTLTQTTENL
Q2TAC6	K381	LRGEIQRLKRKIDEQTGRGQA
A6NGB9	K138	SRAPSPRLPNKTISGPLIPPA
Q9NY56	K97	PGKFSAYGGRKLIYLQELPGT
A5D8W1	K505	DETVNKDLCEKGTIQQMIGIF
P30153	K202	FAKVLELDNVKSEIIPMFSNL
Q8WZ42	K19362	KSITGYFLEKKEKHSTRWVPV
P35556	K1759	CENELPFNVTKRMCCCTYNVG
Q8TBZ0	K222	MSQADTVILDKSKITVPFLKH
Q99999	K85	RRNIVFLKTHKTASSTLLNIL
P23142	K146	CGQVFQACCVKSQETGDLDVG
Q6IWH7	K610	YSSPVYIAFFKGRFVGYPGNY
Q9UNS1	K362	NCYNRLMGSVKDHLLREKAQQ
Q9UKL3	K1813	SSCEVKKDELKSEPGSNCDNS
Q6UX01	K226	GLARMFSVTGKLLVKPRLLED
Q01955	K469	SPGIPGVDGPKGEPGLLCTQC
Q9NXC2	K113	RMTSAAHYYPKLMSIMGNVLR
Q6V0I7	K1377	PNTGSIFLAKKLDFETQSLYK
Q9BT40	K137	GNKGGVNICLKLYGYYVSIIN
Q9UM82	K382	SPPAKESALSKCQSCGLSCSS
Q8IY81	K31	ETGYRSRSAFKLIQLNRRFQF
P53804	K1304	NSPKPVLEDVKPTYWAQSHLV
Q00975	K590	LRLLRIFKVTKYWSSLRNLVV
Q96GD3	K376	NGSTGPHLDKKKVQQLPDHFG
Q86WA8	K152	ELGELSEQFYKYAVQLVEMLD
P02750	K164	VLEVSWLHGLKALGHLDLSGN
O94827	K532	AEKHPQCQRLKLSDMLAKPHQ
Q99569	K683	NSSFDDDHKIKFQTSLVLRNT
Q12846	K102	QLGREIRLQLKAIEPQKEEAD
Q8IV53	K753	SLEDPRARPPKALLAERAHLQ
Q16831	K99	CAGTDRYAMYKVGPVLSVSHG
Q7Z2K8	K168	SKQADSTSIGKEDPGSSRKAD
Q9P2R6	K635	KAETVKKSAKKVKEEASSPLK
Q9NYL2	K387	RLLLLEEEDLKDMGIVSKGHI
O75306	K209	PFFWLFEEREKMFEFYERVSG
Q13224	K234	QSPIILLYCTKEEATYIFEVA
O60307	K788	LNTISLDTMPKFAFSSEDEGV
Q01814	K658	FRPRDRDEMVKKVIEPMACDG
Q9NZN5	K311	RPSSDNADSPKSGPKERIYLE
Q9P266	K840	DLISQLESFNKELQEEEESSS
P02786	K53	DEEENADNNTKANVTKPKRCS
Q96GP6	K843	TDLPAPETPRKKTPIQKPPRK
Q86XS5	K58	DESKSNDTVCKEDCEESCDVK
Q02880	K246	TCITFQPDLSKFKMEKLDKDI
P31689	K105	GGRMQRERRGKNVVHQLSVTL
Q9NQW5	K48	EEWAEMGDWEKTRYRNVKMNY
Q96EV2	K964	GRPQDTKPGVKRTVTHRTNSG
Q9H211	K416	TPPAASPSALKGVSQDLLERI
Q03188	K399	GETVNNYRSTKYEMYSKNAEK
Q8WXI2	K552	SLQHKSKKKNKGPIAGKSKRR
Q9UPT8	K1075	SDKPSDPRVRKAPTDPRLQKP
Q92630	K100	VQQLFEDNSNKRTVLTTQPNG
Q8IUX8	K450	AGHKKDIGRLKLLLPDLQPQS
Q14004	K569	KKAVIVGKESKSAATKEESVS
Q8WXE1	K566	LQASVLTQCLKVLVKLAENTS
Q86TD4	K528	RLRKIYHSSIKPLEQSYKYNE
Q9UNY4	K291	LNKEYTNWEAKETKAKDGPSI
Q8N954	K201	EEETEEDEEEKEQDEDEYKSE
Q8IZT6	K131	IMTFLVNDVLKHQAILLGNAE
Q4KMQ2	K888	LHENHLKDMTKNMGVIAERMI
Q9GZT9	K249	QLVSQKSDSSKDIRGDKITWI
Q15648	K1499	LPEYSTEKHKKHKKEKKKVKD
Q9NPG3	K963	SAGKKMPVSQKLTLVAPPGGP
Q9Y5I3	K198	LSKSLWLELRKYLDREETPEL
Q8N5D0	K16	ITRDLIRRQIKERGALSFERR
Q9UIJ5	K113	AHQEVLRRAAKDLPIYTRTMS
Q9HAV4	K314	QTADGGGLVEKHYVFLKRLCQ
Q86XA9	K761	LEYDPYSIYEKDVEGDSVPKP
O43237	K414	PSSSPGTSVKKPDPNIKNNAA
Q96TA1	K284	AVYHMVYEQAKARFEEVLSKV
Q9UBY0	K592	LNDCREEKIRKVTSSETDEIR
Q9Y597	K299	NQLVATSHTGKVGVWNAVTQH
Q5VT25	K1307	ALDGRETDFYKLSETKGCQTV
P52948	K1630	KAVRAHMESDKHLEALCLFKA
O95567	K86	LVKLVLRRQLKNKCCPPPCKF
P23470	K1010	KVKKGQKGNPKGRQNERVVIQ
P50993	K602	PRAAVPDAVGKCRSAGIKVIM
Q6AI08	K432	GALVCFLSTIKSIEKKVLYGY
Q8N336	K140	DNPQHEEMLLKLWKFLKPNTP
Q9NWZ3	K107	ASLLLPDAVPKTANTLPSKEA
Q8N5V2	K234	EEEPASPPERKTLPQICLLSN
Q5T890	K813	QCGFSKLLETKCKAVEDSDGN
Q5K651	K710	SYSSPFVKRDKYERLEAMIQN
Q9UHB7	K793	KTEDKNSAGHKPSSNRESSKQ
Q9H665	K193	LLWHLCWPKEKADPYPYPGLV
Q9NPB1	K143	IKMFKYCPYEKYAWVEKYFGP
Q96I34	K363	SLTQRTDLYRKQHAQEAIVWQ
Q8IVV2	K893	NPLDNLALEQKDKSTTFSVTI
Q8WWZ4	K1147	EMKYGNEIMNKDPVFRISPRS
Q9NTJ3	K1067	VLSPEDLEAIKNPDSITNQIA
Q9BQI6	K688	QMFVAEAVFKKLCLQSSGSVS
Q8N7K0	K588	QMHGRTHTGEKPYECKQCGKS
Q71SY5	K242	GGSAPGPLQSKQPVPLPPAAP
Q9BYG7	K198	DRNPQVAKACKTTFQACSPYL
Q8WXG8	K28	RYSGKERKRFKLSKGELKLLL
P30954	K237	SYVLIISTILKIASVEGRKKA
Q8WZ42	K29371	SGSKSITFTVKVLDTPGPPGP
Q9NQ66	K366	GCRCVELDCWKGRTAEEEPVI
O75129	K429	RSRRRSKGLLKSPVNKTALTL
P08F94	K3954	HQLMNGVSRRKVSRHIVREEE
Q8WVM8	K431	YFEYEEKIMSKTTLDKSLLDI
Q5VZL5	K1344	RFMIELTKLLKIWEPTILPNG
Q13574	K531	GPKEALEMYRKVHNLRILACG
Q9Y618	K993	EPPREDAAPTKPAPPAPPPPQ
P87889	K73	IGKELKQAGRKGNIIPLTVWN
Q8NE18	K39	GGKSSAGVPEKTGYPDSVYVM
P23467	K1426	VPHKRYLVSIKVQSAGMTSEV
Q9HAE3	K22	TLTKNCKHFNKFEVNCLIKLF
Q9BQ70	K135	LRKKKKKQKNKKSSTGEASEN
Q5JPF3	K639	DSVSNIATEIKEGQQSGTVSP
Q99543	K175	DNSVPSKSEAKDNFFEVFTPV
Q8TBZ0	K619	SQLEIIQLKEKERLAKTEQET
Q5W0N0	K62	RLGDLGTCQTKPGQYWKEEVH
Q8WXH0	K695	NSGNILSKEEKATVEFSTDMS
P04406	K162	CTTNCLAPLAKVIHDNFGIVE
Q6UB99	K621	FLSSAEGAVPKLDKEGKVVKK
B4DS77	K275	EQQPPGKELNKYASLKAVGSS
A6NHN6	K127	GLRSICMHTKKRVSSFRGNKI
P35913	K184	NMLATPIMNGKDVVAVIMAVN
Q68DQ2	K1493	NDDIHAPGTSKSSLSDSLVCI
Q8NH54	K84	DIVLCLTVIPKVLTIFWFDLR
Q6P5Z2	K572	LAVLGRGHFGKVLLVQFKGTG
P29372	K12	VTPALQMKKPKQFCRRMGQKK
Q2TAC6	K344	RNTLTYAGRAKNIKTRVKQNL
P37268	K241	WPQEVWSRYVKKLGDFAKPEN
Q13349	K1124	LLALITATLYKLGFFKRHYKE
Q6IPT4	K220	ETFVTLVGCFKTFESIYLKTF
Q9HD45	K196	NTKIQMSYSVKWKKSDVKFED
Q9Y6T7	K279	GKQGLCCSFCKYTVHERCVAR
Q8N960	K759	QELQDSIRRAKEDCIHQVELE
P01213	K235	RYGGFLRRQFKVVTRSQEDPN
Q9BY50	K139	NNEVDDRGLYKEGQNWLEKKD
Q9NRG4	K145	ESHLDKLDNEKKDLIQSDIAA
A2A2Z9	K802	KVQEKCEKLEKDKKMLEEKVL
Q30KQ8	K35	IFEKARHGTEKISTARSEGHH
P06133	K252	RPTTLSETMAKADIWLIRNYW
Q9BS91	K143	TTALLFRIVLKRRLNWIQWAS
Q9HA77	K317	GHLHAKGKEEKMSKSLKNYIT
Q8IX94	K192	KSLKSQIAEAKIICKTFKMSE
Q9UPE1	K402	VNPLEPQNADKIKIKIADLGN
Q05639	K84	DISLWKFETTKYYITIIDAPG
P22455	K68	GRAERGGHWYKEGSRLAPAGR
Q9BZG8	K75	TIWRIQQAQAKKVALQMPEGL
Q9UPQ3	K368	GKSLNKEWKKKYVTLCDNGVL
P53794	K463	AALFLLAIFWKRCNEQGAFYG
P46459	K566	IAEESNFPFIKICSPDKMIGF
Q9UBJ2	K13	HMLNAAADRVKWTRSSAAKRA
O75475	K216	SESDIITEEDKSKKKGQEEKQ
Q6PIF6	K1534	KKGDLLVLTKKQGLLASENWT
Q03188	K135	VSSKNTPDSKKISSRNINDHH
O43847	K1060	DRLAHEIEALKSFSKSDLVNW
Q13164	K118	HFKHDNIIAIKDILRPTVPYG
Q7Z745	K817	LIAIRYLSKLKPQLSLQDHLN
O43813	K343	LTLYNLTQDMKYLYRACKFAE
O94887	K735	HILIRLENLQKLTELQRDLVG
Q9NWS8	K253	TMKHVMKVLEKHEIQPYEIAL
Q8N5I4	K259	KHVFWATRLAKKLLGWLLFKT
O94763	K107	TVLLGDNWFAKCSAKQAVGLV
A6NC78	K126	EEKKANIKKQKAKRVLEVQIQ
Q05639	K392	RSGKKLEDNPKSLKSGDAAIV
P61160	K86	NGIVRNWDDMKHLWDYTFGPE
Q15911	K1572	VHYNSVSHLHKLKRALQESAT
Q9UGY1	K146	EEASSTEKPTKALPRKSRDPL
Q5JVL4	K407	CFALIPKAPKKDVIKMLVNDN
Q9P275	K222	FLRYTIDAMQKACLNGCAKLD
O60934	K652	KLQDDSEMLPKKLLLTEFRSL
Q8N998	K140	AANHELMLRFKDEYKSENIKL
Q9NZW5	K135	VDAIRILGIHKRAGEPLGVTF
Q9UPU7	K163	RTSPTPGDFPKGLVARDNTDL
Q7Z7A1	K114	NLSLSKDGGKKFKYIENLEKC
A6NF01	K273	PPTLQAETTTKPQATSAPSPA
P00750	K540	IISWGLGCGQKDVPGVYTKVT
Q5EBM0	K320	GNYIVASEIAKESAKSPVIVD
A6NF01	K187	STNPLLESLKKMQTPPSLPPC
Q6NUP7	K180	RHEILNPLVSKAQLSQTVQSR
Q68DA7	K848	LSQLSPPNDHKDIHAALQPME
Q9BZ71	K46	FDAREEMAEGKNAILIGMSQW
Q8TC12	K105	LVRKLDLSDTKSIRAFAKGFL
Q8N1W2	K352	LLTHQGTRPHKCQVCHKAFTQ
Q02094	K266	AFSSLVEHRGKLNMVHIQNAT
Q5TAX3	K814	KSSEIEPKLDKKQDDLAPSET
Q96T23	K390	AKIPLKKREIKLSDDFDSPVK
Q6UX41	K86	MQMPQYQGRTKLVKDSIAEGR
Q7Z4H8	K91	PKELVRIHVPKPLDRNDGTFL
Q9Y365	K226	YKACLKYPEWKQKHLPHFKPW
Q8IZQ1	K1432	SDVEGLYAAVKALVCVVKSNP
Q9H078	K387	FLFLGSSGIGKTELAKQTAKY
Q9BZW2	K106	ATSIEKWNLHKRIALKMVMMV
Q6NUN9	K108	LPPGSKGESPKEWGKLEDWQK
P31267	K209	IKIWFQNRRMKWKKENKLINS
P78316	K643	TLVHPFRALGKNSELLVVSAR
Q96RW7	K4114	GLPPPDITWHKDGRAIVESIR
Q8WWL7	K681	FSQELFSLHVKHTNKSGSLFQ
Q9P1A6	K1006	PKGKFPITREKSLDLPDRQRQ
H0YKK7	K36	KKKLKAYWQRKSPGIPAGANR
Q14997	K1619	VENDNSYDELKRDAKLCLSLM
Q6ZWL3	K120	VILTSSKQIDKSSMYKFLEPW
Q14511	K486	LPELILHNKMKRELQRVEDSH
O95405	K738	FCASCCSLKCKLLYMDRKEAR
A6NLU0	K62	CSVVSQKDDIKPKYKLRALVS
Q9UIR0	K184	QVYWEDIRGEKLLAVSEHRIQ
Q86WU2	K141	SVVVEPGVTRKALNAHLRDSG
Q9NVR7	K249	HADSGFSKISKTFSFYKLETW
Q86WV6	K224	MADPNIRFLDKLPQQTGDHAG
Q8N7J2	K211	MRWHRKDKRAKAEAAEGRAPG
Q96HW7	K819	LHLPLPEQIHKASATIIEPAG
O00541	K315	EMSAQEEDRRKELEAQEKHKK
Q8IVF4	K3036	INTYSKLLDEKTQCNIAQCKR
P20290	K67	KLQAQVRIGGKGTARRKKKVV
Q8IZT6	K2733	RLYVRVKTERKNFLAVQKSVR
Q8IZC6	K753	LPGPVGDPGPKGSRGYIGLPG
Q8N123	K174	AAGCQNTMWVKRKYIACLYHP
Q9H993	K365	ELQKAHLILFKGDLNYRKLTG
P07148	K57	HFKFTITAGSKVIQNEFTVGE
Q9ULJ8	K679	SELDTSKLSHKFKELQIKHAV
Q9H2S5	K52	SRGGPPSARSKAVTVVAEGAA
Q8N1T3	K844	TAERKAMMQQKVVTSEIFRGR
Q13370	K627	METQQEEETEKKDSRKLFQEG
Q14689	K109	EAVQAALAKYKERKMPMPSKR
Q9H1Z4	K297	VMNISTGKKVKGGSSKLTGRV
Q6ZR08	K737	IFKTLKFFQTKLKKELQEKRK
P00491	K254	KVIMDYESLEKANHEEVLAAG
Q92558	K162	TNPSYFFDLWKEKMLQDTEDK
Q5XXA6	K592	VYGCIARWLTKIEVPKTEKSF
Q9Y2G7	K495	QRIHSGEKPYKCKECKKAFRQ
A4FU69	K116	LKSKPEHTWKKNLFERMEARA
Q86UP3	K2752	PPAEAGYDQNKTDFDETSSIN
Q8NER5	K433	PSDPSIEEMRKVVCDQKFRPS
O75626	K311	IRAPLPEDFLKASLAYGIERP
Q04656	K1429	ELPARSQIGQKSPSEISVHVG
Q13003	K698	KDGATMTFFKKSKISTFEKMW
Q9P2Y5	K215	AIKQTQVTVQKIGKEIEEKLR
Q6PI77	K45	RPVAKTRAKAKAKTGSKTDAV
P54257	K650	RRQLRWKMLQKGECPHGALPA
Q8NAP3	K953	HGNRSPSHKCKYPAELDCAVG
Q9BVG8	K226	ELRLKDCLAEKAQEEERLSRR
Q9UGI8	K152	GAQYRKKQLAKQLPAHDQDPS
P00450	K369	KSSSKDNIRGKHVRHYYIAAE
P43246	K882	KCYLEREQGEKIIQEFLSKVK
O43293	K175	AHKIEAGNEFKNIFGTPEFVA
P08183	K405	RNVHFSYPSRKEVKILKGLNL
Q709C8	K2183	VLQPCSLFMEKCTWASGKQNI
P26378	K257	DNLLNMAYGVKRLMSGPVPPS
Q8IY81	K750	KKVAEAKARKKRRMLKRLEQT
P43627	K128	LDIVITGLYEKPSLSAQPGPT
Q8WXA3	K606	KLCEKEFSLSKRKHHCRNCGE
P23229	K305	SYLGFSLDSGKGIVSKDEITF
Q9UEW8	K300	PPTLETGVEDKEMMKKYGKSF
Q5TYW2	K719	MKEMYQNAEAKVNNSTGKWNC
Q6P9F0	K94	EIIRSLTKKVKALESNQMECQ
Q66GS9	K727	SQDEEAHVMKKTIGVIDKEKD
Q96JB2	K126	QTQMDQDEGTKYRQMRDYLSG
Q9C0I4	K828	GITGSSEACGKGLQTRAVSCI
Q92878	K1054	EMGQMQVLQMKSEHQKLEENI
O14828	K109	LLKKQEELNRKAEELDRRERE
Q13506	K369	LAALSSQQPEKVMAKQMEFLC
P29622	K320	FYKKLELHLPKFSISGSYVLD
P78527	K163	FSKFYGELALKKKIPDTVLEK
Q6UX15	K370	EFSPDQMGRSKESGWVENEIY
O75541	K400	GVELDSQLLGKMAFEEQNSSS
Q14980	K613	LKQLEALEKEKAAKLEILQQQ
Q96QE3	K1242	LPPKTLANYFKVSPKPKNNEE
Q12934	K178	DISAAKDRHKKNLLEVQTYIS
P59044	K355	EVRGFSDKDKKKYFYKYFRDE
Q99633	K158	PGEEDTQNDLKVHEENTTIEE
Q8N336	K220	ITKEEISKFSKAEWEKKRMDK
P42356	K1783	ECSTQEADGQKISWQAAIFKV
A4D126	K380	VVVSVHFLDFKLVPPSQKMEN
Q9HBW1	K182	SLMRLDLGELKKLEYISEGAF
Q86VX2	K161	EKVGSIFLQLKLVVKKGNQTE
Q9UBF8	K540	AVALKEPWQEKVRRIREGSPY
Q8IWZ8	K208	FVAEGGPELEKVAMEDYKDNP
P48058	K173	GYSILQAIMEKAGQNGWHVSA
Q9H490	K220	RQYIPVKMKSKAFWIFSWEYA
Q4KWH8	K1248	IKHGFCKGKSKSSFLCSSPEL
O95568	K189	FTKAKVKFAGKKVLDLGCGSG
Q8NCM8	K2691	ISRGYELKQFKNDLKHVLQLA
Q9C0K0	K471	DHACSQASKLKRHMKTHMHKA
Q86XZ4	K46	INAVRAIVPNKSNNEIILVLQ
A2RUB6	K699	KQTKHMKKYPKRPDWNINKPP
O14514	K88	RRYTLYMKVAKAPVPCSGPGR
Q96T37	K762	SAPSTSTASSKLKSPSQKQDG
Q7Z4U5	K21	NHLMETLYSRKSEEDKKKCEN
Q9P265	K1099	PTVRMIVDVSKAACILTSQTL
Q8WZ42	K12384	EGGKRFLTLHKVKLDQAGEVL
P16190	K292	TCHVQHEGLPKPLTLRWEPSS
Q96PV4	K391	TIQGGLPPLVKRRRLLGSEST
A8MWY0	K955	LTCYFWKKNQKLEYKYSKLVM
Q6ZNC4	K282	DSSRTETPCAKTETKLMTPLS
Q9H354	K106	IKFMVDIPIIKNTQVLRIPVL
Q4AC94	K42	LVEGQLRCFLKLTVNRVIWKI
Q9Y623	K1591	AEKDEELDQLKRNHLRVVESM
B4DU55	K317	QRIHTGEKPYKCNECGRAFSQ
Q92597	K285	KLDPTKTTLLKMADCGGLPQI
Q13885	K58	NVYYNEAAGNKYVPRAILVDL
O95263	K706	TVKDTKCNIFKNIDRNHYRTL
Q32NB8	K293	QVVDGMVHPYKGDRAEYCKAA
P55010	K418	AASVPKVETVKSDNKDDDIDI
Q13277	K159	IQRQLEITGKKTTDEELEEML
Q5T0Z8	K719	KDSGPAGQPEKPASQEVSTPS
P32456	K461	KGIQAKEVLKKYLESKEDVAD
Q96N22	K426	HTGEKPYQCEKCGKASNQSSN
P98187	K217	IFSFDSNCQEKPSEYITAIME
Q9HC35	K313	RHYLGHTDCVKCLAIHPDKIR
P49796	K1117	EDFKKVKSQSKMASKAKKIFA
O14975	K233	IYTSGTTGLPKAAMITHQRIW
P04049	K329	APVSGTQEKNKIRPRGQRDSS
Q5VST9	K2149	RPEDSGLMVFKAEGVHTSARL
Q9UKP5	K193	ENGHPHVIYKKSALQQRHLYD
Q9NTJ3	K203	NTSVYHISGKKKTFKDVGNLL
Q5MJ08	K12	EEPTSSTNENKMKSPCESNKR
Q5VYS8	K80	CAVSSNPYAFKNPIYSQPAWM
Q8TCU4	K2583	CSHIIIESHEKGCFRTLTSEH
O14686	K4843	GEAEGPGGKEKGLEGKSPDTG
Q9BXB1	K251	PQAIKALPSLKELGFHSNSIS
P25054	K1909	ELTSNQQSANKTQAIAKQPIN
C9JVI0	K173	EFLMFTVDAMKKACLPGHKQV
O15381	K70	EKVFSIISSEKELKNLTELED
Q96H79	K203	VCKSFVKGECKLQTCKRSHQL
Q6FHJ7	K330	PPAPKPASPKKNIKTRSAQKR
Q7Z6Z7	K3405	LDNMNVSRKGKNSVKSVPVSA
Q6PRD1	K1216	VSRDKNIKQSKETPVGWQELP
P13569	K1429	NKVRQYDSIQKLLNERSLFRQ
O94967	K648	VIDPSAHETPKQPVVRFKRNK
Q9UQR0	K177	PPLNNFKVGMKLEAIDKKNPY
A2BFH1	K15	VIFFDITVDGKPLGRISIKQF
Q8IZF7	K248	STIANHILNSKSISNWTFIPD
Q01130	K162	RTRSRSRSTSKSRSARRSKSK
Q7Z4L9	K95	SCIENLRSLKKLEKLYLGGNY
P23527	K44	RKESYSIYVYKVLKQVHPDTG
Q8WU17	K78	VLILSQRSLFKFYTYSSAFLL
Q07864	K284	FDIETTKLPLKFPDAETDQIM
O60229	K1568	TVLKASNIETKQEWIKNIREV
Q9HCK4	K888	IWLYWRRKKRKGLSNYAVTFQ
P28289	K249	PVAYALAEMLKENKVLKTLNV
Q8IW92	K216	NKDPAYMPYVKKALEDRGIVE
Q96KM6	K482	KVPAAPITVSKEAPAPVAHPA
Q6ZMS7	K56	VVAAIQALEKKVDSCLTRLLT
Q5PR19	K137	QVETQEQEDNKRGPCSNGEAA
P54278	K627	PLDFSMSSLAKRIKQLHHEAQ
Q6DN12	K25	RTRPLLINLSKKKVKKNPSKP
Q6UB99	K457	QQKEKNKVKKKRKKETKGREV
Q86TB3	K2071	CCTFQHWVYQKTSGCLLVTDM
Q9Y5P4	K284	QKRLDKETEKKRRTEEAYKNA
Q7Z7G1	K411	DGKDKTGVHRKQCHLTQPLPL
O94925	K616	LEACKVNPFPKDRWNNTPMDE
Q9Y287	K13	KVTFNSALAQKEAKKDEPKSG
Q6JBY9	K35	GRFREQAAAAKETPASKPTRR
O14709	K657	EKPYECNECGKVFILKKSLIL
Q5T0N1	K574	GKYFAFKEQLKHAVVKIVRDK
Q9Y487	K553	RLTFLNSFKMKMSVILGIIHM
O15143	K234	STVCLADADKKMAVATLASET
Q96NN9	K237	LDRHLPYDRPKLSKSLDTQPE
Q9Y6H5	K836	EQPSLELNGEKDKDKGRTLQR
Q9H488	K220	KYMVWSDEMVKTGEAQIHAHL
Q8TEK3	K212	FRKWMKWYGKKHAEYTLERGD
Q9UMN6	K716	RFAPVVTTPVKAEVSPHGAPA
Q8WZ42	K27860	NTTDLASILIKDADRLNSGCY
Q86TC9	K429	PTNYLQGLDGKPIIAAPVFTK
P13647	K276	TTAENEFVMLKKDVDAAYMNK
O75363	K383	LGKLFWKKSVKEDSVPTGAEE
A2A3K4	K606	ALANLNESVEKEELKRKVEMW
P08631	K177	SFMIRDSETTKGSYSLSVRDY
O00410	K671	NLGDQQSFGIKTAGLEEKSTA
O75830	K291	EEVEISLPRFKVEQKVDFKDV
Q8WZ42	K31990	GKPDPVITWQKGQDLIDNNGH
Q13351	K54	PDPTEPPLHVKSEDQPGEEED
Q17RB8	K348	ESSWSSLPCTKNRPFDFHSVM
Q93070	K109	KAHLAWLNQGKVLPQNMTTTH
Q6NSW5	K95	VTHFSIVLTAKDFNPEKYAAF
P80723	K73	EGKAEEKEGEKDAAAAKEEAP
Q8N5V2	K536	LVICRQIPGDKYQVFDSAPRG
Q9Y4F5	K391	GEQVRLQRQIKRDPQELLHNQ
O60422	K415	EQQKERALQPKKQRLVFTDLQ
Q8NDH6	K237	YQRTLLGFWKKTARMMSQIHE
Q8IX18	K601	AQLRELIRKLKQQSDFPKETF
Q92539	K377	AALAEAPSESKPAAKVDSPSK
O00533	K196	GDLYFANVEEKDSRNDYCCFA
Q01484	K1457	NLNITLPIYTKESESDQEQEE
Q13563	K719	HKALVKLKLKKNTVDDISESL
Q86V71	K152	SKMYHCDIYVKVFYAFSNADR
P82675	K393	VVASPRGPLRKDPEPEDEVPD
P17023	K299	LRHQKIHTGEKPYECNECGKS
P20592	K54	MFPPNWQGAEKDAAFLAKDFN
Q96EA4	K43	SQNELQNQLDKCRNEMMTMTE
Q6ZUS5	K116	AMRDIAILKEKQEKEIQTLQE
Q07617	K702	KAFYRRALAHKGLKNYQKSLI
Q8IYW2	K551	NRGRFTYLCAKAWHHTVSVDK
Q6L8H1	K138	KGGCVSCGGSKGGCGSCGGSK
Q15306	K123	RSQLDISDPYKVYRIVPEGAK
P05060	K465	KARRHPQGAWKELDRNYLNYG
Q96JG8	K465	IERATYTLEKKFGIHLKEIDK
P63136	K909	EGRAANLGTTKEADAVSYKIS
A6NFE2	K136	MFLKLNYWNTKIGLQVKELGA
Q15154	K1198	SIGAEKPRNKKLPEEEVESSR
Q8NCN5	K353	MPELETLEIMKLVNCPETFTP
Q8NDW4	K521	QRTHTGEKPYKCNECGKTFCE
P01008	K85	ATNRRVWELSKANSRFATTFY
Q92870	K120	AAEQGQQDPNKNLSPTAVINI
Q9Y5H3	K791	DTLISQESCEKNDPLSLLDDS
O00255	K564	PVLTFQSEKMKGMKELLVATK
Q99523	K254	NFGGKWEEIHKAVCLAKWGSD
Q8IVF4	K141	IINANVLHFLKNIICQVFLPA
Q12841	K232	LNPSFNPPEKKCALEDETYAD
Q9Y6Q3	K347	VVHQRTHTGEKPYECIQCGKA
P00915	K169	QKVLDALQAIKTKGKRAPFTN
Q86Y78	K21	LLLSLLADCLKAAQSRDFTVK
O94759	K68	SLSSWIPENIKKKECVYFVES
Q75V66	K150	LVTYAEVLGIKMPIKESDIPR
Q8IWJ2	K629	REERLILELGKKVEQTIQYNS
Q9H1C0	K231	PDATQSQRRRKTVRLLLANLV
Q9ULK0	K891	NSLMDEDIAHKQISPASIELS
Q8N1I0	K49	CDGWYRGFALKNPNIKGIFPS
P08575	K1052	GDFWQMIFQRKVKVIVMLTEL
C9JE40	K177	HSQTPSPPAKKPWSQQPDPYA
Q12789	K1368	DDPKVCANEFKEFVEKLKEKF
Q02094	K40	QTVLEQLNITKPTDMGIFFEL
Q9BY44	K115	GIPNLQLYDVKTGTCLKSFIQ
Q9UIA0	K277	LKLGGRVKTWKRRWFILTDNC
Q6UWH4	K501	KLIDVIEHRAKILITYINAHG
P62249	K98	ISKALVAYYQKYVDEASKKEI
Q9GZN1	K246	YVLPDFSTIKKGFCKPREEMV
A6NK53	K450	GLHQRVHTGEKPYKCEVCDKG
Q969V6	K247	KYHQYIPPDQKQDRGAPPMDS
Q9P2K5	K271	RADIKEDKDGKSRGMGTVTFE
Q9Y653	K195	LLSQFLKHPQKASRRPSAAPA
Q8IVF2	K3388	EGHVPEGAGLKGHLPKVEMPS
P53367	K353	GNQKQLEQTLKQFHIKLKTPG
O95972	K247	NDTHKSIRKAKFLPRGMEEFM
Q6T4R5	K693	VTEQYNDHLDKVRGHRANSFT
Q6ZR37	K141	RYPLLLKNIWKRSMDSAEKIM
Q7Z2Y8	K641	SQFSQLIEILKETQNNLMEVK
Q5JSL3	K1162	TRYQHKNQQAKIAQLYLPFVG
Q9NRF9	K31	EALPDGVNISKEARSAISRAA
Q6ZN44	K158	RKNFEQEPLAKEVSLEQGIVL
Q9ULG1	K73	PQSGDPLIQVKEEPPNSLLGE
O15457	K818	ENMHFEVQHVKNTSRNKEAIL
P34969	K445	CTRRVLLRPEKRPPVSVWVLQ
Q15327	K248	LIACEADLNAKDREGDTPLHD
Q9BXT4	K639	KLVQNKIITVKVVDKLENSSL
Q9H1K0	K123	RIDHYVVEVNKLIIRLEKLTA
Q3MIT2	K187	DDIVQLKEAYKWITHPLFSEE
Q9H1X3	K183	KAISYLATVPKYRIQATEIAK
Q9C0I4	K1583	FLIFTSYLVCKKPKPHQSTPP
Q9BTX1	K525	PSVIYSWIQNKREQIKNFLSK
Q76FK4	K562	EENTCGKQKPKENNLKPKFQA
Q14807	K500	KELEAKMLAQKAEEKENHCPT
Q9BVQ7	K600	LLNELDGVGLKTIERRGSKSS
Q8N7E2	K30	YSKGVKLVRKKKKIPGYRWGD
Q9P206	K469	PLGLPPKPERKQQPQLPRPPT
P08648	K799	QAQVTLNGVSKPEAVLFPVSD
Q3B8N5	K170	AQGPGGCGTGKGPLSAKQGNG
Q9UF33	K655	VCSGRLKTPGKREIPVAIKTL
Q96EN8	K689	DRVSTYDCGEKISSWLSTFFG
Q10471	K271	FQYVGASADLKGGFDWNLVFK
Q07954	K3187	GSSRSVIVDTKITWPNGLTLD
Q8WVM7	K273	ANERLELLLQKRKELQENQDE
Q86V21	K128	IAREGKEEIVKVTFEELRQEV
P05177	K404	TTLNGFYIPKKCCVFVNQWQV
P46100	K776	DLKTQAGKDDKGKRKRKSSTS
Q5T8P6	K727	AVDNNEAQKKKQEALKLQQDV
Q02878	K66	RYSRSAMYSRKAMYKRKYSAA
Q9BTW9	K370	RVIEQLLVGLKDKDTVVRWSA
Q14512	K51	DTLGNTQIKQKSRPGNKGKFV
Q9NWS8	K18	AVARSHHILSKAHQCRRIGHL
Q5FYB1	K83	TLDRLAAKGVKLENYYIQPIC
O60447	K35	EKLSSTLSWVKNTVSHTVSQM
P35789	K60	PDLIAHLEQGKKPLTMKRHEM
Q562F6	K984	DQILDSYKVVKKRKKESSCKA
P62633	K103	EREQCCYNCGKPGHLARDCDH
Q9NQV6	K703	RMHNPEREAKKADRISRSKTF
Q92556	K626	VVTGKDCPHMKEKGALKQNKE
Q9BYG7	K169	LAAFAGRKWKKFFTSQVKQTR
Q8N2N9	K293	GPISGTVSSQKQPAEKATSDE
Q9NV79	K257	ARIAIRGTIKKIIHQETVSKN
Q5VZP5	K906	FRYSSRSNSQKPETDTCSSLA
Q8WZ64	K1316	QMDIENSFITKWKDTQVSQAG
Q2M2Z5	K40	SEKKRLDLEKKLYEYNQSDTC
O00635	K391	GFWTLRLCKKKGYVALTSPPT
Q86VN1	K319	GVMVIELQSHKEEEMVASALE
P00325	K19	KCKAAVLWEVKKPFSIEDVEV
O94933	K459	DGAFINLPNLKSLFLNGNDIE
Q8NHX9	K207	QNSSMMKKTLKCIRWSLPEMA
Q49AJ0	K1272	STGLWLMQKLKKSGSLLQLTF
Q9BR84	K272	THSRVLPIEHKKFGKAFAFSP
Q07021	K174	STPNFVVEVIKNDDGKKALVL
O95785	K341	EKIIEEIQKLKQVPGDEGREA
Q9NYU1	K244	VELAIKSTEYKALDDTQVKTV
Q6R327	K477	LRASAALNCLKRFHEMKKRGP
Q8TF27	K142	SGKWLKTWKKKYVTLCSNGVL
Q5JV73	K1239	GAHSTSEGPAKPKSSRGPFRL
Q9NWZ5	K355	TSRDEFIFYSKRLMRLLIEHA
O60281	K2445	VKETSEQEGAKNDVKDSDTCV
Q8IWU5	K143	STGYRTAFFGKYLNEYNGSYV
Q69YH5	K976	GSSDEPGKRRKSFCISTLANT
Q15021	K597	GNMVTGQTVCKNKPNMSDPEE
O15444	K128	SSGNSKLSSSKFSNPISSSKR
Q9Y4C2	K604	INRCCLDKPTKSITCLWGGLL
P08572	K37	LAQSVLAGVKKFDVPCGGRDC
Q8IWW8	K427	DDGLAAVGYSKADIPALVKGT
P21359	K1263	LYQLLWNMFSKEVELADSMQT
Q9BUJ2	K418	RIRGTVGPKSKAECEILMMVG
Q07837	K317	GVDGFSLDAVKFLLEAKHLRD
P13533	K659	VSALHRENLNKLMTNLRTTHP
P35813	K322	LECRVEEIIKKQGEGVPDLVH
Q68CZ6	K556	LTDILADVKTKRKTLANNKLH
Q96DX7	K231	ELRSKDSGGLKAAMIELVERL
Q9NW15	K536	NFTEVNSDALKMCRVFKRPFS
O60494	K510	CFWVIKTEMGKVLRITFTFFR
P36639	K37	MGEPEGSWSGKNPGTMGASRL
Q9HBT6	K786	FLTDWGPRFRKLAELYGASEG
P61981	K120	KNCSETQYESKVFYLKMKGDY
Q8NAT2	K385	PVQSDKKIEAKACVSSPPRNS
Q9NX65	K276	AILSSSQFYGKLQTCQQNSQI
Q96JB1	K1865	TTKDMGRCLGKYVVVFNCSDQ
O15062	K629	CKTFLTLTDCKKHIRVHTGEK
P07327	K136	DGTSRFTCRRKPIHHFLGIST
Q9P0K7	K148	LCEHKSPINLKDLDGNIPLLL
Q8N8J0	K79	RSMSLNIGGAKGSMNRHVAAI
P33993	K449	QGVCCIDEFDKMAEADRTAIH
Q8IW36	K294	TKHKKIHTGEKPYKCEECGKS
A4D0S4	K1324	YYHISSSAEKKINETSSTINT
Q99463	K204	VACVENWPSKKDRLLFTTSLF
Q9H0B3	K612	EAEKIKTGTQKQAKTDMAFKT
A8MTJ3	K22	SAKRSKELEKKLQEDAERDAR
Q9H0B6	K11	MAMMVFPREEKLSQDEIVLGT
Q7L2E3	K923	SSLQNRAEVDKVKALLSHDSG
Q86SG6	K144	ILLDKHRMVVKIGDFGISKIL
P78362	K104	TVWLCWDMQGKRFVAMKVVKS
Q14315	K899	HFTVLTKGAGKAKLDVQFAGT
O60548	K187	HNLSLNDCFVKIPREPGNPGK
P09486	K81	PCQNHHCKHGKVCELDENNTP
Q6NSX1	K181	LEGEKALWEDKTSLWEEENAL
Q9BY31	K638	STHQGTHTGEKPYVCGKTFHR
Q92817	K1115	RRKQAEEAVAKLQARIEDLER
Q5T6F2	K426	QSSVLSHLDFKSQPEPSPVLS
Q9P1Q0	K264	MLRDKIAQIDKVMCEGSLHIL
A2A2Z9	K613	KELMNEYNYLKEKLLQYEKEK
Q86TM6	K114	VALFTLLLFLKCFHWLAEDRV
Q05469	K263	MVAQGVKLGFKGKSGYKVMSG
Q6ZUT9	K1140	ALEQVFHHGFKSARIFHKNVF
Q2HXU8	K247	NGSKGCAYFQKGNIYISRCSA
P50990	K490	LDIEAEVPAVKDMLEAGILDT
Q8NDQ6	K381	TEHRRTHAGKKPYECKECGKS
Q7Z6E9	K30	DGLHISLCDLKKQIMGREKLK
Q86XN8	K203	EIVGRQGCKIKALRAKTNTYI
Q9UMS6	K367	RLRRSESLSEKQVKEAKSKCK
Q14155	K36	DPEGFLQASLKDGVVLCRLLE
Q86SQ0	K1161	IKMGGKIKTWKKRWFVFDRNK
Q96AM1	K157	FPAWYWRRRPKRLSAVVCALL
Q9NY93	K325	TDAEVLGAPVKGKRRGRGPKG
Q9BZ95	K916	MIPSSSASKKKCEKGGRLLCC
Q96HY7	K487	VSEIKSSYYAKLNDHLNNMAH
Q13562	K139	PCYSKTQKLSKIETLRLAKNY
Q93063	K581	HLWDHEMNKWKYESEWTNEVS
Q14966	K1581	NVPFSELNLKKKKGKTSTPRG
Q86VS3	K208	APLHSFDEARKIPTVATFTIP
P19525	K522	KTLLQKLLSKKPEDRPNTSEI
Q5S007	K1314	LNFDFKHIGCKAKDIIRFLQQ
Q01892	K244	YAKTGEIRKVKRKLTYQFDSA
Q96JM2	K1497	THYGKKHPGMKVKAADFAQDI
Q8IWA4	K63	DLVEMQGYKDKLSIIGEVLSR
Q9Y6K1	K841	RTITTRSNSIKQGKDQHFPVF
Q2PPJ7	K229	MVIQAASLEWKNKENQDTGFK
Q8IYT3	K599	QLEKMKEKAEKKLMSVKSELD
O75909	K105	TGACCLFLAGKVEETPKKCKD
P23352	K532	PCSALKGKSHKPVGCLGEAGH
O95625	K648	SGTSSEKGRTKREFICSICGR
Q9UFH2	K4365	LTAIMQSMARKNEWPLDKMCL
Q9NRW7	K421	RNKGVSEKYRKLVSAVVEYGG
Q8IWA4	K88	VAFFGRTSSGKSSVINAMLWD
Q13637	K208	SFPNEENDVDKIKLDQETLRA
Q9Y620	K278	PDKNHQWVFNKNCFPLVDVVI
Q5VU43	K291	GTIQNLKETLKSRERETEELY
Q8NEU8	K613	EKICYAINLGKEIIEVQKDPE
Q5SNV9	K202	DASHKENVSPKPAALPKPGKR
Q14DG7	K721	SVTPLDIYDPKDYSVTVSSLD
P24821	K559	CHEGFMGKDCKEQRCPSDCHG
P49189	K59	KEVNLAVQNAKAAFKIWSQKS
P15924	K569	KIRAMTIAKLKTMRQEDYMKT
Q15042	K625	RPEGRLYQHGKLTLLHNGEPL
C9JQI7	K64	RFNQTQNSKEKEELLELARKI
Q96Q11	K228	ETLEAIAENAKGLAGISGERI
Q16827	K1127	FVHMVRQQATKSKGPMIIHCS
P19087	K54	SGKSTIVKQMKIIHQDGYSPE
Q9UGL1	K1411	DGINSLERKLKRRLEREGLSS
Q5TYW2	K65	RRSGDLDALDKQHRTALHLAC
Q15910	K307	HPFHATPNTYKRKNTETALDN
Q8N2C7	K697	GVVPCVEKNRKKSENKENETL
Q9Y2I7	K1009	LQQTVVLQDPKSQIRAFRDPL
Q9H2T7	K950	IVTYLFKHIAKEGKKPLRCRE
Q9HCU5	K218	GKLVTVGRDLKASVWQKDQLV
Q14839	K297	KPKKVAPLKIKLGGFGSKRKR
Q8N0Z6	K97	KAEELLSKAVKLEPELVEAWN
Q13017	K34	EKDKGNCGVGKSCLCNRFVRS
Q9BQA9	K73	LEDWEEAIFDKSTGKVVLKTF
Q8N3U4	K949	DRSSSTFSGIKELARRFALTF
Q15437	K81	NPLCQVDYRAKLWACNFCFQR
Q9UKU9	K479	AEFRGGSYSLKKVVMMIRPNP
O00748	K540	LKAHRLQFWKKALPQKIQELE
P02760	K227	GGQLVTEVTKKEDSCQLGYSA
Q8NA03	K431	SIIKLSSERKKEDIEDVTPVF
Q9UKV0	K900	AFRTIVKPVAKEFDPDMVLVS
Q86Y30	K89	SSCFVQNTLTKLLKDRRKMQT
P25440	K755	GQLNSTKKPPKKANEKTESSS
P35556	K1154	EGYESGFMMMKNCMDIDECER
A4FU28	K496	NKQKLTERELKFELLEKDPNA
Q9Y6V0	K3397	SYVSRRRRTKKSVDTSVQTDD
Q504Y3	K211	KLQDKSETHDKVAALVKKRKQ
B5ME19	K128	NELWEDKEGKKKMNKNNAKAL
Q6UY09	K69	QIHGRSRELAKPSIAVSPGTA
P42892	K594	QAPFYTRSSPKALNFGGIGVV
P48051	K388	ELPLSWSVSSKLNQHAELETE
P78381	K148	AATFQVTYQLKILTTALFSVL
Q92794	K355	QNTVSKGPFSKVRTGPGRGRK
Q4ZG55	K853	NGVDLYHENKKYFGLSEFIES
P46939	K2645	PEEPRRNLQSKTELTPEERAQ
Q5RL73	K104	FMNLQSARTAKRKMDEQSFFG
Q9NYF5	K87	YDSGEEVDLVKEADVPSAISL
Q96SK3	K232	EKPYECKECGKAFSVYGRLSR
O15266	K105	YECKEKREDVKSEDEDGQTKL
Q14562	K114	PVVKPKTEKEKLKELFPVLCQ
Q6ZNI0	K172	ENVFISSKTEKVAYAGFTRLQ
O00186	K19	GLKSVVWQKIKATVFDDCKKE
P02671	K100	NSLFEYQKNNKDSHSLTTNIM
P09237	K84	LNSRVIEIMQKPRCGVPDVAE
Q9H094	K249	QELYAPREVQKAEEKEVPEDS
Q9P2D7	K1092	LDIRARIEEFKPYIPLIQGLR
Q8WVQ1	K44	AADPRFRPRWKVILTFFVGAA
Q15572	K142	LEGAGSRTKKKTVVSVKKLLQ
P16333	K178	LGDHVGSLSEKLAAVVNNLNT
Q8IZS7	K136	KGKCYWIAETKKSWNKSQNDC
Q8NEV4	K1058	LNLMRKEAIDKLILIQACVRA
Q969S9	K451	TATGDTIVSSKSSALAAARRA
A6NFQ2	K641	IRGAVPAPYYKLGKTSLEEWK
P29508	K69	FDQVTENTTGKAATYHVDRSG
A6NMZ7	K492	DSWDLEFEINKYSNKQDLGKA
Q14562	K107	KPSTSKDPVVKPKTEKEKLKE
Q9UNP4	K293	LPFWVRLFFWKQVAEKIPLQP
Q96P48	K453	RAGSLELRGFKNKLYVAVVGD
Q8N8U3	K250	YTLTFSGDSQKLPEFLVQLYS
Q9UHF7	K903	GVFCANCLTTKTSLWRKNANG
Q8NFP9	K1975	NEGRLLCHAMKDHIVRVANEA
Q09666	K1396	KMPKFSMPGFKGEGPEVDVKL
P55055	K446	EQVFALRLQDKKLPPLLSEIW
Q14839	K597	DFGGDEEKSRKRKNKDPKFAE
P46013	K1452	LDPAASVTGSKRHPKTKEKAQ
Q14BN4	K664	RLQGELEKLRKEWNALETECH
Q4L235	K118	YILVEKKQINKFKSFHETLLN
O43290	K408	TFKKTKRRVKKIRKKEKEVVV
Q15572	K479	DERLPLVPMLKWNHGLPSPLL
O60315	K1142	RDGESEKEHEKEGEDGYGKLG
Q7Z417	K90	TLQQHQETPKKKTGYGELNGN
Q09666	K5443	LKGPGVDVNLKGPRISAPNVD
Q99578	K112	TDRQSFQEAAKFKELIFQVRH
Q8WZ42	K33095	FRYSTYHIPTKAEASTSYAEL
Q9H583	K1811	QANIRLTSLKKTLATTLAPRV
Q38SD2	K306	VIPWGLINLRKLNLSDNHLGE
Q8TAX9	K177	EETLKSDRQYKFWSQISQGHL
Q8WW12	K29	AAGGPEEEAEKPVKTKTVSSS
P06865	K341	SNPEIQDFMRKKGFGEDFKQL
P17544	K268	PSGHPIPSEAKMRLKATLTHQ
Q99445	K71	RINSRELLVYKNCTNNCTFVY
Q9NQ38	K881	RGPYGKMHINKCAMCQSIFDR
Q03164	K1772	MERVFPWFSVKKSRFWEPNKV
Q86XE3	K350	TTLLVHFFGKKGKAELNFEDF
Q9Y4K0	K215	YVEVKEGKTWKQICDKHWTAK
A8TX70	K606	VSFGQNFDALKSIKNEVVREI
Q9H2T7	K349	NYQLGELVMVKEYPEVIRLIA
Q01955	K1651	MFRKPIPSTVKAGELEKIISR
Q12830	K986	HRMTSIEREEKEKVKKKEKKQ
Q9H9B1	K390	ESMSEADRAQKMDGESEEEQE
Q9UNP9	K212	DFTNHNGTGGKSIYGKKFDDE
Q9NS87	K1095	LLQSAQEELTKKEALIQELQH
Q9H6Q3	K188	ELADDICCLLKEPCVLQRAGP
Q9UKN5	K734	HEGKRDYVCEKCTKAYLTKYH
P63010	K67	CMQTDNLELKKLVYLYLMNYA
Q9Y2T3	K320	SGFLNVLEVLKHEVKIGLGTD
P35219	K96	GHTIQVILKSKSVLSGGPLPQ
P17022	K120	EEAVTLVESLKGDPQRLWQWI
Q9H5Z6	K254	QVQLNPELGVKNGILGAGMLP
Q9H4E7	K477	EEKLKQLMQLKEEQERYIERA
P0CG20	K22	TGARARSRKPKKPHYIPRPWG
Q6UX04	K298	KLKKDTSANVKSAGEGEVEKK
Q5H9U9	K948	CLNFLQDHSYKNQSYEVRLVL
Q96QB1	K242	AQQRRKPDPPKDENERSTCNV
Q96NG3	K546	VKQWDHSEDEKETDEDDEAFG
Q6H8Q1	K600	IEEFDRLALWKRNDLKKKALL
O00462	K568	QSWPSFSTLEKVSSTEDWSFN
Q15050	K20	LAKAEQDEAEKLQRITVHKEL
P14866	K568	TLGFLNHYQMKNPNGPYPYTL
Q9NZE8	K131	LWVRRKAGYKKKLWKKTPARK
Q05707	K857	ITWDPPSSPVKGYRIVYKPVS
O60522	K1122	VVWFQETILDKSLKALVVAKD
Q96JL9	K358	FQSAHLIVPEKIRSGDKSYAC
P46721	K103	CVVMGLGCFLKSLPHFLMNQY
O60282	K485	IENEAAKDEVKEVLQALEELA
Q9GZS0	K311	TEVVILDITKKEQLENALGAI
Q13042	K541	EAYIGADIKDKLKCYDFDVHT
P41218	K392	KLVCGSHSFIKVIKAKKNKEG
Q12830	K833	RLSTKKEVIMKGNINNYFKLG
Q9BW04	K377	LSKPTSSIRPKETRAQHLSPA
Q8N0Z3	K523	PDPPDNMNLAKNFPAHIFEPA
Q9H7H0	K365	PIPFSWNKKPKEEKFSMVILA
Q5VTA0	K99	LAQKLRPRRWKLQVLDLRDVD
Q9Y5Z0	K299	NLDCREYNADKAIVDSGTTLL
O60673	K1600	KQKEKIPKLLKVDSLNLQNSS
Q719I0	K124	EVDDTEVSLSKKKGDGVILKD
Q8WTU0	K190	SQVLMEQQREKALREQERLRL
Q8TDZ2	K345	RAAADFATHGKLGKLEFAQDA
Q9NWV4	K95	PYNAEDNENFKTIVEFECRGL
Q9ULJ6	K136	QPPLSSMSSMKPTLSHSDGSF
O43306	K424	LAAENHCLRIKILGDCYYCVS
Q9H6Z4	K120	REDGNYCPPVKRERTSSLTQF
Q9H7J1	K86	APRSRSPDTRKRVRFADALGL
Q03164	K935	SSAKKATGRKKSSSHDSGTDI
Q8IYX0	K175	FGKFSNSNRHKTRHTGKKHFK
P41091	K90	KLGYANAKIYKLDDPSCPRPE
Q9H2B4	K401	HCFATSAALAKSLVKTATGCR
Q6PIJ6	K341	LTKDGVFSALKMAELEFPQFE
Q969G2	K242	KRSRGSSKQEKESSAEDCGVS
Q8WZ42	K28650	RTTFKVPNLVKDAEYQFRVRA
Q9BVV7	K63	RPRCILGVTQKTIWTQGPSPR
Q9HAV7	K79	EQLKETVEKYKRALADTENLR
P31513	K265	LYVKQMNARFKHENYGLMPLN
Q8IZD9	K1614	VHPEMRPLHKKLIDQFQMMRA
Q9UNA0	K743	KIVGTFNKKSKGYTDVVRIPE
Q9BR11	K175	EVLLSAFHICKFLQAKFYQLS
Q92541	K240	TAKKKEKKEKKKKQEEEQEKK
Q12874	K115	PMSVEFEELLKARENPSEEAQ
Q9P206	K148	STFRPHDSFPKSGKSGRRRRE
Q12882	K887	PSFGPYLEQRKKIIAENKIRL
B2RXF5	K341	GVAPTCPLCGKTFSCTYTLKR
P35498	K1737	DGLLAPILNSKPPDCDPNKVN
Q99504	K414	GVQGGVDWMRKLAFRYRKVRE
P06401	K613	CAGRNDCIVDKIRRKNCPACR
Q32MQ0	K399	KAGQRDTEGSKMSPRAGSAAT
Q9Y5I4	K976	DKSDFITFGKKEETKKKKKKK
Q86V88	K159	TLSQGLETFAKAQTGPLRSSL
P30153	K566	LQSEVKPILEKLTQDQDVDVK
O75448	K287	PTPLFVLEIWKACFVGLIESP
Q03188	K641	LDCSRSTRSSKNEDNIMTAQN
P35580	K587	IIHYAGKVDYKADEWLMKNMD
P35579	K1862	DDERRNAEQYKDQADKASTRL
Q00839	K796	FRGRGNNRGYKNQSQGYNQWQ
Q9ULL1	K904	PESQALLTPVKSRAGRASRAN
Q8IWG1	K224	TAYPDKNFTLKQLEKDVGMQV
Q70EL1	K738	QPFSGEEISSKSELDELQEEV
Q3KNS6	K294	FLHLRIHTGEKPYECKECGKA
Q5VT52	K455	LPNLANVDLAKISSILSSLTS
Q29836	K292	TCHVQHEGLPKPLTLRWEPSS
Q8NDG6	K770	EEMAVRELAGKDPKTTVVLKH
Q96Q35	K245	KWSKQKAKWKKDEKFERENIL
A6NJZ3	K259	SYGSCIFMCVKTSAKEGMALS
Q9UII5	K301	EKIHTGGKLNKCEECDKAFNR
O43187	K457	ENVMAKEICQKYLEKGAGRLP
Q9HCK1	K606	PQLTVKGRNLKGRQVHLKHKK
A8TX70	K1776	SYDVTEESFNKTRDIITSIVN
P48052	K195	TQATALWTANKIVSDYGKDPS
Q8NF91	K4335	WFQLEDLIKRKIQVSVTNLEE
Q76NI1	K1559	AAEIVTSHTSKLQVNLLSKFL
Q96JQ2	K628	DSPEPQVKMDKHEPHQDSGEE
Q6ZUT9	K1086	SITSLTGKNNKPNAGQIQEGI
Q9H2B2	K58	TPPYKFVHVLKGVDIYPENLN
Q7Z6P3	K576	TATVGVDFRVKTLLVDNKCFV
A6NE01	K2114	RYFVDVEAQKKNLILLNQAIK
Q6NZY4	K396	GSIPMQACQQKDVFANYLTSN
P03952	K102	RTGAVSGHSLKQCGHQISACH
Q9UHE8	K39	HKDTGETSMLKRPVLLHLHQT
Q8IYS4	K231	GPTSSDKGGVKEAPCHAAESA
O75534	K600	EEADPTIYSGKVIRPLRSVDP
Q9BZA5	K38	QDSNCSATSNKHLLEDEEGRD
Q9ULG1	K1260	SGGNFKPDTLKPKEVVSLLLD
Q8TAT5	K364	ENSTVFSHLMKYPCNTFGKPH
Q8NH21	K73	DLSLSSVTAPKMITDFFSQRK
Q9UL03	K701	PDLIKPLPLHKISETTNDSII
O00625	K162	ISGEALGIKSKVYTRTPTLYL
Q14694	K152	GGLGQRERKKKKKRPPGYYSY
O60309	K1526	KLVSRTGHLMKLLSGQQEVKA
Q96E52	K181	KWWQALPPNKKEVVKENIRKN
Q9UKK3	K1541	VLQDSCFLQIKCDTKDDSILC
Q9BZM2	K103	NTEIVCSDLNKTECDKQTCMC
Q8TCU3	K154	IVGILTSRGVKEVTWLQIASS
Q5SGD2	K46	WSYFFHTDEVKTIVKSSRDAV
Q99963	K159	KDLKEIGHHLKKLEGRRLDYD
Q9H0A8	K100	SSELQQLGLPKEHAASLCRCY
O00763	K2120	ADPANLDSEAKIIQQAGQVWF
Q9Y4F1	K367	KKVQFERKHSKIHSIRSLASQ
Q13905	K227	SPVKPSSPASKPDGPAELPLT
Q9HCK1	K253	HVETTSFSYQKHKESNRKSLR
Q7RTR0	K560	FETQEKEFVTKVMNFFEEVFI
Q8WWQ0	K1744	SVKVLRRSNRKKIDDPIDEEE
Q8TDD1	K24	RAAMAQWRKKKGLRKRRGAAS
Q9NZN5	K961	TEWPTEREKVKKAADHCRQIL
Q8WZ42	K24959	PELDLDSELRKGIVVRAGGSA
P15622	K449	IQHQRVHTGEKPYVCGECGHA
Q8N187	K298	YGPRRKGFQLKKVSEQESRSC
Q9NRS6	K57	VVWKRYSDFRKLHGDLAYTHR
O94832	K790	FNRWRASQLIKSIPASDLPQV
P0C874	K56	VLTLYSSPTEKNNDTQKHQGR
O94911	K1471	SIQHLKSKFGKDYLLEMKVKN
Q14674	K1460	GLNGRSRRAKKVASRHCEERR
Q86SG5	K26	MFHKYTGRDGKIEKPSLLTMM
P55085	K187	IVNPMGHSRKKANIAIGISLA
Q6UB99	K2212	ELEPEPSGEPKLDVALEAAVE
Q9BYP7	K945	KSEHKDVVDGKISECASVETK
Q96JH7	K506	KSTHGQLRTDKNYSFPLNNLV
Q9UPT6	K749	TCDREGDGEPKSAHTSPEKKK
P49756	K97	TTVFVGNISEKASDMLIRQLL
P52209	K396	LQNLLLDDFFKSAVENCQDSW
O75152	K575	KHMQKQQEREKSVLTPLRGDV
Q16181	K241	EEENKLVKKIKDRLPLAVVGS
Q5VTJ3	K277	RVRMEEHFIQKAEGVEPRLKG
A8MUA0	K204	CSLWPEKAALKVLGKDHLPSS
P02790	K446	YSDVEKLNAAKALPQPQNVTS
Q7Z3K6	K256	DNEQALYELLKCNHNIKEAIE
Q15334	K780	PEQAVEAVLGKEVQLMHRAPV
Q8TC44	K60	HARAYRYVGHKDVVTSVQFSP
O60292	K76	RPSPTTPAMPKMGVRARVADW
P51814	K423	FRHLRIHTGEKPYECSECGKG
Q96JP0	K440	QCPADPLQLNKALSIILHLIC
Q9H7H0	K57	RPHRQHPGILKLPHVRLPQAL
Q96QE3	K1296	KDVGAEEPSRKNATSLILFEE
Q8NDH2	K1746	SDKLDNIQAYKPDDLKSPPFP
Q14966	K1637	EEELNMEEMVKNSNSLFTLDE
Q9H3S7	K70	RDFEGCSVLRKYLGQLHYLQS
Q8WYP5	K1860	LEPAVEETTKKEVKVSSVTKR
Q9UHA3	K38	VFRFCKSKCHKNFKKKRNPRK
P28908	K145	MIVKFPGTAQKNTVCEPASPG
A5PLL1	K316	LRAFDQASSRKMSYDEINCQS
P43080	K24	SSTECHQWYKKFMTECPSGQL
Q9C099	K786	QGSSLAQNRGKLEAQIESLSR
Q9P0U3	K322	SEGSDSVILLKVKDSQTPTPS
O75116	K613	QDKNCLLETAKLKLEKEFINL
Q5T5U3	K584	RGVGSVSQFKKIPPDLKTLQS
P26447	K57	GKRTDEAAFQKLMSNLDSNRD
P78364	K843	HQFRLKRKKMKEFQEANYARV
Q96RL1	K697	EATDCLVDFKKQVTVQPGSRT
P24043	K1932	TAAFKAYSNIKDYIDEAEKVA
Q9Y6Y1	K1569	RKYKQYALYKKMTQAAILIQS
Q8NDH3	K381	LTGAQGIATGKYHAAVLTNSA
P29074	K346	RTEVQSVQYGKEKANKDRVFA
O95340	K376	LVGGDLQVLEKIRWNDGLDQY
O15455	K200	ELDIFANSSLKKLELSSNQIK
O95744	K287	TGELRACRSWKTREGITEAVG
Q02383	K17	FVLSLLLILEKQAAVMGQKGG
Q8TF20	K240	IHTGEKPYKCKECGKVISSSS
Q6IPU0	K241	KVFPKLDLLTKVPQRALELDK
Q09666	K2901	HLKMPKMKMPKFSMPGFKAEG
Q9BYK8	K1640	FLAPAGRDLRKALERSAFGRC
Q6NZI2	K272	NLEKTRHTLEKRMNKLGTRLV
Q9ULV0	K515	GILDLLDEECKVPKGTDQNWA
Q93050	K301	RVWFIKVRKMKAIYHTLNLCN
Q9NQY0	K61	ADLAMSKSAVKISLDLLSNPL
O95965	K208	GKCYCGNCYCKAGWHGDKCEF
Q9H2K8	K584	PKKEKQERISKHKENLQHTQA
Q04759	K409	FKKTNQFFAIKALKKDVVLMD
O14610	K37	IPISKAGKEIKEYVEAQAGND
O95613	K2164	TTPGGVTDVIKNWDSLIPDEM
Q49A92	K131	VEHPKWNWRTKPQSRDFDELN
Q8N431	K372	IVIPFFSLLIKDIYFLNEGCA
P0CG38	K40	HCFPCCRGSGKSNVGTSGDQD
Q99797	K458	CHFTIRGGRLKEDGDYQLPVV
Q8IZ69	K290	HIPEATKQVVKAFQEFIRSTP
P35670	K844	VPGGKFPVDGKVLEGNTMADE
Q9P202	K279	LHLLQGGDEKKVNLVLGDGRS
P61764	K82	EAVYLITPSEKSVHSLISDFK
Q8IYJ1	K220	LCNGDYDRTVKIDVYDWDRDG
A2A2Y4	K299	STPAACKHLWKCGVENQAFYK
O15231	K13	ISALGGRTKGKPLPPGEEERN
P31629	K2307	STPSSPRLLMKQSTSEDSLNA
Q8N2N9	K1024	LTDENTTLRSKLEKQRESRQR
Q49A17	K566	NSCMDCNPAEKKIFMARCDPL
Q15878	K958	LDEAMPTEGEKDHELRGNHGA
O43660	K62	YGPVLHMPTSKENLKEKGPQN
Q9HA90	K516	ERVRLSLLEEKLVDVLQLLQR
Q96M20	K94	FPPKAIQIMQKKPSWRTEDEI
Q00872	K660	PILGYFIERKKKQSSRWMRLN
O95613	K689	VQLSLLQTELKEEIELLKIEN
Q9Y2K2	K260	MEQICKHKWMKLGDADPNFDR
Q16787	K1219	AENYDYQILHKKSMDKSLEFI
Q6ZU64	K879	MYSREEPLQLKLDTHKSLYFK
Q06481	K84	PTGTKSCFETKEEVLQYCQEM
Q5VU36	K531	TGVACPASQNKVQALSLPETQ
Q04828	K39	VPKSKALEATKLAIEAGFRHI
P05000	K157	FQGIRVYLKEKKYSDCAWEVV
Q9Y5T4	K136	DKGGSPYVAAKINEAKDLLET
Q96EE4	K44	FQQPRHQSSVKLREQILDLSK
P49418	K226	FHKEIAVLCHKLYEVMTKLGD
Q8WWF3	K87	VRKASKETSCKRQSKDSAWDP
Q15154	K1360	KNHEQLEKIIKCNRSTEISSE
O75880	K179	CPDVCPEELEKMIQVVDEIDS
Q8N7X0	K1615	MQDSLDEARQKIFDIREEYRN
Q03924	K138	KRIQTRVNFYKCEAYGRAFNW
Q12934	K630	KTVEVVESIEKISTESIQTYE
Q86WZ0	K521	RIATSQRDSDKTIQDLPEVLL
A1YPR0	K532	AVCLPGPSPAKHFLAAPKGAL
Q96QH2	K355	SSEPEVSVLPKRPRPAEFKAL
Q9BRX2	K115	EPNRQFTLAKKQWDSVVLERI
O14980	K266	NVPMFRNVSLKCLTEIAGVSV
Q15269	K299	NNLTAAAFHKKSHLLVTGFAS
P35711	K307	GFLLPPGFSYKAGCSDPYPVQ
Q9BXW6	K774	SKKKLCALYGKWTECLYSVDP
P62191	K387	DVTLDDLIMAKDDLSGADIKA
P55285	K775	DYLSDWGPRFKKLADMYGGVD
Q8NFJ6	K265	VPGFQTEQIRKRLRCRRKTVL
Q9UDY8	K538	LLDEVAEDMGKCHLTKGKQAL
Q96AQ6	K458	QDPGVSANASKAWHQKSHFQN
Q86UP2	K141	KESDASKIPGKKVEPVPVTKQ
Q86V15	K388	VRGIQKPGPAKVPPTPSLAPA
O60299	K457	GEISLLKQQLKDSQADVSQKL
P61513	K80	TYNTTSAVTVKSAIRRLKELK
P00747	K199	SGENYDGKISKTMSGLECQAW
Q6EKJ0	K892	YDKVGIPEFYKYLWGSYPKYK
Q6S5H5	K151	DKLHRAAWWGKVPRKDLIVML
Q99417	K20	KREQFRRYLEKSGVLDTLTKV
Q99758	K1520	KLVRTYSGGNKRKLSTGIALI
Q9C0K3	K96	IPPEQSLETAKAIKEKYCYIC
Q15063	K816	RLLQGDTPVRKLQANKKVQGS
Q9Y394	K157	CMDTSLDVYRKLIELNYLGTV
Q86VP1	K402	HTARLENEKVKKQLADAVAEL
Q9Y485	K1425	DDDSCYSSLEKSSNESTLSKS
Q16594	K134	APNYRLKSLQKKASTSAGRIT
O43825	K375	NHWRVSYSSCKYSHLITSHQF
Q6P9A3	K259	RREYGKSLNSKYLFVEHQRTH
Q9HBH9	K390	PMVLQRNSCAKDLTSFAAEAI
Q9UPP5	K328	NVQAKAKPLKKATGKDSPCLS
A2RUB1	K581	ENLFKLVTDKKIKQPNGFCDN
P11473	K399	DLRSLNEEHSKQYRCLSFQPE
Q9NPC1	K292	ALAPPEGALAKLGGAGQAARA
P20929	K5549	YKVNTNLDYKKQYEANKAHWK
Q5T2S8	K552	NILDSPHKSLKCLAAETIANV
Q9NS62	K75	EANTNQTVTTKYLLTNQSQGT
A7E2U8	K243	SSPGKKPGGMKAGTFDPYPSH
Q9Y663	K194	EPHFFDRSYDKGLAWYRDLMP
O75310	K212	SDQMTFMERVKNMIYVLYFDF
P57678	K430	EVCYIFASEKKWAFSDEWVAC
Q8IVF5	K996	SDSDLFSRDQKSLLPPPNQSQ
Q9P2G3	K349	SNLVQYYDDEKKTWKILTIMP
O00222	K401	ARDSSYEQEGKVQFVIDAVYS
Q9P0L1	K549	IDHQRIHTGEKPYECSECGKA
P08637	K46	RVLEKDSVTLKCQGAYSPEDN
Q9H7F0	K79	VVLLRTTDEFKMWFCAKIRVL
P06729	K58	FQMSDDIDDIKWEKTSDKKKI
P25800	K132	RFCVGDKFFLKNNMILCQMDY
Q86YC2	K1163	PVSDQHWSFVKWSGTDSHLLA
Q13367	K798	SWSRKTPPSSKSAPATKEISL
Q15431	K429	LEEMTKLTNNKEVELEELKKV
Q96N46	K504	SSSSGHKRHKKHKRNRSESSR
Q8NCM2	K61	SGYHRADVMQKSSTCSFMYGE
Q8IYT4	K518	ADFLDVLTHTKPSAKNLAQRY
Q4V339	K323	VIRLKGLVSIKDKSQQVIVQG
Q86XA9	K1856	IPCLQKRCIDKFKATLEIKDP
Q9NZB8	K621	VSRDIVLEEIKLISKTGGQRG
Q9ULC5	K668	TLKAKRGELSKYFRTQIDSLY
A4UGR9	K1618	GDVEGTKLLLKKRQSLVERTV
Q14D33	K291	QTFELKGFLFKGRGSLCSPVG
Q96JE9	K398	SASHKPTRKAKDKQAVSGQAA
Q8IVL6	K402	YAMEHLGTSFKDPDPWTPAAL
Q68DA7	K1045	SETYEKKNKVKKIIKLLDGKR
Q70Z35	K555	MHHVLEKSEFKDEPLLFRFFS
Q12912	K441	AEEEKCELKTKDDSEPSGEET
Q86XP0	K303	FLSRRKQVVAKALKQALQLDR
O60243	K205	WRHVQRGATWKTSLHMCDGRT
P59047	K167	TMTDQGPSKEKVPGISQAVQQ
P23381	K412	YLTFFLEDDDKLEQIRKDYTS
Q96E11	K220	KVRTNSMNKLKKSKDTVSEDT
Q9BZB8	K395	SPDGLSEYYFKMSSRRMRCKE
Q9UQP3	K963	VWAQKGAQESKKADTKAQTEL
Q14683	K692	TEELKEQMKAKRKEAELRQVQ
Q9HCH5	K177	LPEGHSSQQTKNEQSKNGRTG
Q5T890	K358	VEHGQRHTATKRELATGRKAM
Q9P2F9	K456	HQLAHCAAAEKPLRCTLCERR
Q9Y4G8	K1350	DTGTIKRRGGKDVSIEAESSS
Q96B01	K123	VTTNVQNSQDKSIEKHGSSKI
Q76FK4	K634	LGEVTPCQHAKKANGPNYIQP
Q7LDG7	K214	SQWVQLMILSKPTAPQRALVI
A8MXY4	K628	KKPYKCEECGKAFSQSSTLRK
Q92901	K155	QLQKDFAAMKKYCKVIRVIVH
O94966	K1092	PQCKQHREASKQLLLWRLPNV
Q9NUN5	K254	VEQHIQTIKSKSKDGRPLPAR
Q6ZMZ0	K477	ITVADAWRALKNPSIGESSIE
P28336	K117	DEWMFGKVGCKLIPVIQLTSV
Q13099	K600	VIPTDPQVLSKLGELYDREGD
Q15173	K479	LRRLQGTQGAKEAPLQRLTPQ
Q3LHN1	K42	CNGYYGCYENKYSVIDDLIFF
P49327	K786	KPSCTIIPLMKKDHRDNLEFF
P23497	K55	DDRLLYDIVFKHFKRNKVEIS
P02549	K1732	LDDEESWIEEKLIRVSSQDYG
Q9H1H9	K1478	KPLMPVKEEHKKRIALEARPL
Q6UXM1	K280	LDHNNLTEITKGWLYGLLMLQ
Q9P2N5	K988	LTVGGFIEEEKEDLLQHFSTA
Q9UKM7	K129	QKMRPEIAGLKPANPPVLPAP
P40222	K403	KFEEFQNTLSKSSEVFTTFKQ
Q9P255	K475	TTHKMIHTGEKPYKCEECGKA
Q7Z340	K114	SEIKMCVPVLKDILPAAEHQT
P15822	K1276	SETLSKLPTEKLPPKKKRLRL
Q7Z304	K364	DKEGPGWTRVKVKPNMYRAGD
Q9ULM2	K421	VHTGEKTYECKECGKAFLYST
P27986	K389	KLIKIFHRDGKYGFSDPLTFS
P12081	K60	SKQKFVLKTPKGTRDYSPRQM
Q5VU43	K2025	IYEALYGNSKKGLKAYSLDAC
Q9NZZ3	K58	QIKKMREGPAKNMVKQKALRV
Q12852	K491	LHGNTMEKLIKKRNVPQKLSP
Q5VWQ8	K282	TVHLYRETDKKKKKERNSYLG
Q05682	K594	QRRKQEEADRKLREEEEKRRL
Q9HBG6	K382	VIVQHLITEQKVRIKCKELVK
P61586	K27	GKTCLLIVFSKDQFPEVYVPT
Q9H930	K61	DTVFKHFKRHKLEISNAIKKT
Q9HCM1	K1578	SQMPPQVKDQKKLYLNRVGFK
P02675	K157	YMYLLKDLWQKRQKQVKDNEN
Q587J7	K306	MDSLRDSPKDKSEKKHHCISL
Q9BSK1	K361	ERPYSCRECGKAFAHMSVLIK
O00555	K1430	KYLLYEKNEVKARDREWKKYE
Q07343	K294	NDVEIPSPTQKDREKKKKQQL
P12109	K134	GKGTYTDCAIKKGLEQLLVGG
Q8NGQ5	K294	LNPLIYSLRNKEVKEALRKIL
Q86VP3	K574	LRLFVEQLSHKTPDWLGYMRF
Q4UJ75	K187	KKEKMVEFLLKKKASSHAVDR
Q99523	K548	EHSSRPINVIKFSTDEGQCWQ
Q96HY7	K818	CSGKHFYSLVKQRESLGAKKH
P49788	K100	RAWINPKEGCKVHVVFSTERY
Q8TAB3	K780	GHQKKSSKKKKISKNDIRLVP
Q9Y278	K355	LREFYRPYNIKFYETVGQDFR
Q8WXA3	K285	RVDSLEKSNTKLIEELAIAKN
Q8TDI0	K527	GLSYWHCSWVKELQLELYHTV
Q5VWK0	K199	APREVQKTEEKEVPQDSLEEC
Q12931	K519	EHSPYYEAMKKKDTEVLFCFE
Q8NEG2	K169	EAEELEKEKKKLRLPAIDSKY
Q15238	K49	EALPPKVSEGKDVLLLVHNLP
Q9NS82	K102	CYAELGVAIPKSGGDYAYVTE
Q9Y490	K428	TMLEDSVSPKKSTVLQQQYNR
Q96L34	K349	VGMGYTREEIKESLTSQKYNE
Q86WG5	K825	VVRFITRFIDKVCTESGVTQD
Q96AA8	K525	LQAEVLRYKAKIEDLEATLAQ
O95613	K1799	QGELEAALEAKEALSRLLADQ
Q9Y6J9	K159	AVSSLTDDLLKYYHQVTRAVL
P40205	K15	PCEPGNCLSLKEKKITEGSGG
P15735	K212	SMDETHPGYGKEVDLWACGVI
Q9Y2I9	K257	STGIPKEWRRKVWLTLADHYL
P22090	K53	PLIVFLRNRLKYALTGDEVKK
Q2M3V2	K518	ASPMAPRKKTKIRGGLPAFSE
Q9HD45	K70	YFSLPFCVGSKKSISHYHETL
Q9Y2Z4	K394	MSDQELKELFKEAPFSEFFLD
Q15849	K441	EANRIYYLTVKSGEEEKAPSG
Q8TEW0	K886	RDVGPSLGLKKSSSLESLQTA
P04818	K82	PLLTTKRVFWKGVLEELLWFI
O14628	K408	SKHQRNEIGGKPFKCEECDSI
Q5VTT5	K567	SPRFAVLDLEKKKSYVFRVRA
Q5T3J3	K572	LHLKSDAEFKKIFGLTKDLRV
Q8NE09	K423	KEFERFKKFIKGTLGERYWWL
Q9Y4K0	K66	IQLRLAGQKRKHSEGRVEVYY
O15085	K26	SSLGDSAPERKSPSHHRQPSD
Q8TAM1	K40	GPEGRQVLCTKPTGEVLLSRN
Q8WXG9	K5512	VGSRLAVAHKKATLISLQVAR
Q96SN8	K822	QEVSGEHLDGKTEKTPKQKGE
Q13813	K661	ARMNEVISLWKKLLEATELKG
Q9UBC5	K26	LEPLVEESLLKNLQLRYENKE
Q9UP95	K1010	PDNFRELVHIKPDQSNVRRMH
A4D0S4	K1218	ETLPVCEADFKDLRGNVSEIE
Q8ND23	K115	VTRHVSSALSKVCPGPGCLIR
O94887	K283	LSFKRKRFLIKLHPEVHGPYQ
Q9NTW7	K331	LRIHTGDKPHKCEFCDKCFSR
Q8IYD8	K1969	IHVPTVVNSNKSEALQFYLSI
O15254	K320	SIVSLAILNLKLAVAIALRFS
Q8WY36	K927	STPLTHDGQPKEMPQAPVLIS
Q5JVS0	K213	RVFDAFDQRGKREFERYGGND
Q7Z570	K598	YWFHKSRRKKKRKKLCQHHHM
Q96RL7	K1958	HSTADKIPLTKVGRRLYTVRH
A6NI47	K190	ASANGNSEVVKLLLDRRCQLN
Q6ZTQ3	K248	NSNMRTEEVIKQLLQKFKIEN
Q5VWI1	K437	PKPEEAKREDKGTRTPPPQIL
Q9Y6R6	K536	EKPYECKECGKAFRLHLQLSQ
Q32MZ4	K579	TKNKKKKNKKKKSPVPVETLK
Q5VZL5	K805	EEFCCEECMSKYTVLFYQMAK
O15393	K166	FILQVYSSQRKSWHPVCQDDW
Q7LBC6	K913	SCINVAPHLHKCRECRLERYR
A8MWY0	K423	CPPGTFSDGTKECRPCPAGTE
Q8IX12	K684	EQKEEQKELEKSEKEEDEDDD
Q96RI9	K255	YKERVAKRERKAAKTLGIAMA
P55265	K613	TPSATSFFSGKSPVTTLLECM
Q8NA56	K335	QSQGEMTEAIKYLKKFVKIAR
Q9BVS4	K177	ALYERKFPVPKPIDYNRHAVV
Q9Y2I9	K361	VMEGNEGDALKIMIYLIDKVL
Q9H306	K245	FPNYVSLDPRKYPLSQDDING
Q6NUN0	K277	FWNTTDTGWVKAAWTLFSAWP
Q5QGT7	K11	MCTSLTTCEWKKVFYEKMEVA
Q8NAT2	K93	STKGIASLVAKQRSSHKLRNS
Q13255	K880	NTFLNIFRRKKAGAGNANSNG
Q6P9B9	K478	PRLVPFLDALKNHVGELCGET
Q86V48	K465	FVPGSSQSEGKKSREQPSVLS
P62258	K78	QKEENKGGEDKLKMIREYRQM
P33681	K139	EHLAEVTLSVKADFPTPSISD
Q9P241	K846	KQGLRTLCIAKKVMSDTEYAE
P10073	K331	AKPHECKECGKAFSRVTHLTQ
Q8TF76	K455	SPLNTLSISNKKASDAEKVYG
Q9UNX3	K132	KAKSRQVGKEKGKYKEELIEK
P78357	K204	SLWDVFAFSFKTEEKDGLLLH
Q8WZ42	K11289	SVAFRQEVVVKERLELEVVEA
Q3YEC7	K19	VGSDQAPGRDKNIPAGLQSMN
P09488	K199	EGLEKISAYMKSSRFLPRPVF
Q9BY41	K194	GVEDAFSFTSKVMTVSLHKFS
Q8N8V4	K297	ISDSKREFGFKLPSELLQRQG
O00757	K270	GGIFLYPANQKSPKGKLRLLY
Q92733	K139	AGPPLGLPKPKKRKEPVKIAA
O00763	K2241	PEGTVEIKFRKKDLIKSMRRI
Q14534	K244	RKAAMAEPNAKFIEGVVLQLL
Q7Z410	K619	QPVCLPLAIQKFPVGRKCMIS
Q8IWU2	K1351	APDPLPEDWKKEKKAVTFFDD
Q9UJV3	K281	VEVNTAMHEAKLMEECDELVE
Q9UN72	K857	AGVNSNSWTFKYGPGNPKQSG
Q8IWJ2	K101	QCLSLKKENIKMKQEVEDSVT
Q16853	K423	WHFLLESQAPKTIRDAFCVFE
Q9UKG9	K226	ELLRQLTYIHKKCHSEPDGPG
Q92616	K1289	AALATLNTHGKENVNSLLPVF
P35789	K92	AQDLWPEQNIKDSFQKVILRR
Q06730	K503	DKSYECNACGKTFYHKSLLTR
Q4AC94	K705	KVTMELITDNKDFTGINTKLS
Q8IVT2	K122	RPEDGEDKEMKTYRLDAGDAD
Q9Y3M9	K332	CKECGRGYTNKSYFVVHKRIH
Q9BUQ8	K326	QSRFYGDLMEKRRTLEEKEQE
Q6ZNB6	K304	AKPIPRRCSAKEWSCQLPCGQ
Q96KG9	K104	EAVTPLGIYLKARVEAGGLKE
Q5HYK7	K683	TAETSDDLSFKRGDRIQILER
Q14573	K1652	GFLSKLIQHTKDLMESEEKLC
Q8NHP6	K117	LFWIRVKYHVKDQKTILDKKK
Q8IWB4	K111	LQSLLGPHLDKGDFGQLSGPD
Q8N3Z0	K99	ENGTRTLTRVKVQDLVLEPTQ
Q96QE4	K184	PLDSKVSRPTKFVVSPKNLKK
Q9HCH0	K842	TKESPKPDKGKGPPWADCGST
Q9UHC6	K495	NSPLQVKTGEKYFFGGFLNQM
O75146	K85	PLPSSSILSWKFCHVLHKVLR
Q15386	K235	YSDLSRVPIAKILLENVLKPL
Q9Y2F5	K662	DCGNDTDITTKVFSTEPHHSE
A0AUZ9	K937	MAALLCQDEKKDQVERSSTAF
Q8N8Z6	K246	VLSRDGSLSDKRFLFTSNGCS
Q08289	K629	NECNKQRSRHKSKDRYCEKDG
Q6UXI9	K101	NECGLKPRPCKHRCMNTYGSY
P30291	K331	DGCIYAIKRSKKPLAGSVDEQ
A6NL46	K178	SPAGGILPFGKPDPLPAVLPA
P17844	K33	GSRAGPLSGKKFGNPGEKLVK
Q15032	K970	HGNRGRRQAKKAASTDLGAGE
Q04609	K514	PEFSGMPRISKLGSGNDFEVF
Q8IZU2	K948	DFNELLHKVSKELAEWYFQDG
Q6ZMB5	K156	EGAIMAEIRGKPIKSSCLYGT
Q9UNW9	K72	TGATIKLSKSKDFYPGTTERV
Q96JI7	K428	ISEQEEPIELKCVSVTGFTAL
O00461	K164	KQKYLQLQQEKEQELSKLKET
Q5SQ80	K489	LEPTVQSLEMKSKTARNTPNR
Q86SG2	K257	LHEAVRHGSYKAMKLLLLYGA
P10588	K81	FTCEGCKSFFKRSIRRNLSYT
Q96QP1	K1122	PSTILLILEDKTIKGCISVEP
Q96AQ1	K335	PKVSTKSLSKKCLSPPVAERA
P12882	K1198	QHEATAATLRKKHADSVAELG
O95487	K625	FVSFIDQRRWKCNLCYRVNDV
Q8IWI9	K798	DFTKIKGWRGKFHSASASRNE
Q7RTS5	K215	FIGVQTWVLWKHCKDCVRVQT
Q13326	K164	DEKEVVVGTDKLRVTGPEGAL
Q8TBZ5	K330	EKPHKCDECGKTFQTKANLSQ
Q8WZ42	K16243	RTKSTITLDWKEPRSNGGSPI
Q15059	K325	CDSILREMLSKKHAAYAWPFY
Q8N1L4	K273	DRKESLKDKLKQDTTQKRRQD
O95972	K321	APPFYTPNYCKGTCLRVLRDG
Q5RL73	K351	ISSVPKPPEDKPEDVHTSHPL
Q7Z5P4	K254	RSLIDGILTNKKMIFVPSYIN
P33527	K946	KAEAKKEETWKLMEADKAQTG
O94986	K1275	ELRGQYIKAVKKIKCDMLRYI
Q5TD94	K157	GNTFQQSQQPKPHLCGRRDVS
Q96SY0	K418	KPSGLQTDVQKILRNARKLPE
Q3KQU3	K728	RTRKSEVSETKQKQDSKEANA
O60384	K28	FSQIPGHNLNKKTPPGVKPPE
P55286	K156	PLEPPSEFIIKVQDINDNAPE
O15054	K783	PALPPPPPLAKFPPPSQPQPP
Q8IZX4	K1501	SMLDLCDEKLKEKEDKLARLE
Q9H082	K180	HSMPLFETSAKNPNDNDHVEA
Q8IWV2	K53	EKKVKLNCEVKGNPKPHIRWK
A6QL63	K907	PIPKLTEIKRKQTSRLDPHFL
Q9P0U3	K500	VHAFNTFFFTKLKTAGYQAVK
Q70IA8	K153	FPKNFQQVCTKILTRLFRVFV
Q8IWU5	K664	KKRPEECDCHKISYHTQHKGR
Q9UBG0	K241	KSNDCETFWDKDQLTDSCYQF
P11217	K521	DFISDLDQLRKLLSFVDDEAF
P10586	K1287	IVIAILLFKRKRTHSPSSKDE
Q7RTP6	K111	TAIDLSLLGAKVVVIEKRDAF
Q5VZQ5	K26	RWFPHIGLTQKTPESITSATS
P08243	K131	FAFVLLDTANKKVFLGRDTYG
Q96HR8	K199	TIILPEDIELKPLGMVSSIIE
Q9BVL2	K320	KLKIETAQELKNAEIALRTQK
Q86VV8	K617	ASPLLQGESQKVLLHMLSHPL
Q9Y2G4	K516	CMLKIQNLEQKLSGDSRACRA
P04899	K210	FDVGGQRSERKKWIHCFEGVT
P49019	K57	LALWIFCFHLKSWKSSRIFLF
Q6ZN06	K422	KCNECGKVFNKKANLARHHRL
Q15738	K126	LFYRVNYIGTKNVIETCKEAG
Q9HD67	K760	RAHVLGFLARKQYRKVLYCVV
Q7Z5K2	K205	NAETTVASEIKETNDTWNSQF
Q8IY85	K341	EPSISKKLNKKSNQYYSKIME
P0C6A0	K150	VDPGFEGVTLKFQIKPDSSLQ
P21815	K226	ETGRQGKGTSKTTTSPNGGFE
Q6YHK3	K558	KIPVQLVFKNKIKLYWSKVKA
Q96DL1	K298	HRSNIGVEMMKNFTPIEVIPC
Q9P232	K553	DFKKDGSHFEKVGGSSSGDLM
P20645	K44	LVGEKGKESEKELALVKRLKP
Q96T58	K2150	DPVDPDKEPEKEDVSASGPSP
Q96Q06	K335	SGVTGAMNVAKGTIQTGVDTT
P22234	K53	NAARKNHLEGKAAISNKITSC
Q5VVW2	K417	LHQDLMPDLHKNMLNRRSFSD
Q9Y623	K1927	AESQVNKLRVKSREVHTKVIS
Q5R387	K73	PSSPSPYEKLKEFSCQPVLNS
Q68CQ7	K124	NSDSLKSIRYKIVNFDPKLLE
P20929	K2614	VDMLGVVLAKKCQTLVSDVDY
P78524	K676	QRLVHIQSMLKRAPSYRTLEL
Q9BU19	K317	WDEDTAQIGPKRIRKAAKREL
Q63HN8	K1294	RKFIKLHQDLKSGEVTLAEID
Q96BV0	K453	PRQFICNECGKSFSWWSALTI
Q13740	K189	PLEGAVVIIFKKEMDPVTQLY
Q9GZR1	K700	YLKYLVLEKLKKEDADRIHIF
Q9C091	K289	AANGNSSHGGKGSASSSTPAH
Q5T619	K277	SPAETRGGAAKRYACELCGKA
Q9BZE7	K55	IQQRHIMDIMKRGDALPLQCS
Q9UJU3	K607	QGHQRVHTGEKPYKCEECGKG
O60293	K1762	CLCHPLQSSIKETVEAYEAAL
Q86UW6	K1546	INQNFLVDIFKDHNYSLEHTV
P15085	K319	SQLLMYPYGYKTEPVPDQDEL
Q53QZ3	K415	TMKVLFGHLTKIVAKASKNLM
Q9BYJ1	K244	RGLLDRKGSWKKLDDMQNIFW
Q68DL7	K675	KKQILDSDKSKLKKSLIIHNA
Q9BUP0	K93	EFPEFSRRLIKDLESMFKLYD
Q9Y6X0	K963	FLADLEELITKFQVFRISHRS
A6NK53	K453	QRVHTGEKPYKCEVCDKGFSK
O94804	K248	HELNPMRVLLKIAKSDPPTLL
Q8WY21	K662	FSHRSEWQLVKVDYKSIFDRR
Q96M29	K355	RISEVTDVKNKLQTQLAKTLQ
Q9H254	K2025	MADEIQAQLDKLGTRKEEVSE
Q7Z460	K137	YVWDRMLGGFKHKNFRTREGI
P51572	K176	GKLDVGNAEVKLEEENRSLKA
Q07954	K3041	LIFANRYYLRKLNLDGSNYTL
P63126	K122	IIDCNEKTRKKSQKETESLHC
Q02818	K410	KQQQQQQQGHKAPAAHPEGQL
Q96L73	K1239	SAGPRLNVCDKSSASIGDMEK
P10266	K475	TVFTDGSSNGKAAYTGPKERV
P79522	K55	PMANGKPGDPKSALHRGPPGS
Q99549	K484	DFKTIDDHKTKENKQSLKERR
O15117	K721	TKVTTSITSKKWGTRDLQVKP
Q5T6L9	K618	KNAHEYQQYLKFVKSILQYTE
Q8WZA9	K311	ILVTPGAPTEKDWAQVQALLL
Q8IYD1	K316	DLAVLVISARKGEFETGFEKG
Q7RTT4	K35	FNDIATYFSKKEWEKMKYSEK
Q02388	K2613	KDGVPGIRGEKGDVGFMGPRG
Q9H0C3	K444	MKRKSPSEHSKDMGITRENTQ
Q9H799	K1246	PFPQSLLNYCKGGIAFFRPGA
Q8NAA5	K40	WASLLLRAGDKAGRAGAGMPP
O95239	K335	NTLRYADRARKIKNKPIVNID
Q86XA9	K1370	VHQLLVSSLTKIQAGKEALSH
Q9NQX4	K806	VRKAITAVALKEAWAAIIIQK
Q7Z4M0	K92	LLEGFSLIGSKDWLKIVRRVD
P16298	K178	YFTFKQECKIKYSERVYEACM
Q13018	K147	TVVASRKYIHKWISYGSGGGD
Q6YN16	K304	FKEEKLQLQPKPRSGAVEETF
Q96IZ5	K180	ALYYQDEPQKKNKGDPMNNLE
Q8TDI0	K1430	EVLGFNARQRKAFLNAIMRWG
P15291	K294	QYFGGVSALSKQQFLTINGFP
Q7Z3Z0	K219	TLSEEMTYLKKNHKEEMQVLQ
Q7Z6B0	K327	AVLKVVEEERKNLEKAHAEER
O95453	K250	VISKVDEEERKRREQQKHAKE
Q86Y25	K525	KKVHTKEKLYKWKEYGKPFIC
Q6IC98	K501	TENYLCFESSKSGSSKRNKVI
A8MX76	K324	GEFWMTLQDFKTHFVLLVICK
Q2KHR3	K1292	TTSSTTVGAVKQEPLHSTSYA
P78412	K240	DSLGCLTADTKEVTASQEARG
Q8IWZ6	K662	EADHLQEEYKKQPAHLERLYG
Q13939	K309	AYIIQENLWMKLSDMPYRAAA
Q03001	K5763	EEASQAQMRPKELKKEAKNNK
Q9NTQ9	K49	AAEEVWDDEQKDFVCNTKQPG
A7KAX9	K432	FDSEHVPDLTKEPYVQDIHSV
Q9NY47	K165	KEEDIVYYDAKADAELDDPES
Q9BXT4	K400	NWSSDCIKATKPLLMEQYCSI
P21127	K225	HRTMREDYSDKVKASHWSRSP
O60285	K430	VVGPALPSTFKMEQDLCRTGV
O75563	K42	LKGENLSKKAKEKRESLIKKI
Q96LP2	K434	QKTKMDLEKYKVQKDLKKLQR
Q96NT0	K105	GPREAGLRRRKGPTKTPEPES
Q9HB58	K418	VMMRVQKARTKCARKSRLKEK
Q14671	K1058	HVLEHGRPEDKSKIVAEIRGN
Q9UK97	K367	KKKEEKPLDYKYRYFRRVPVQ
Q13085	K2302	IKCISRDYVLKQIRSLVQANP
Q9NYV4	K211	HRKRETPKSYKTVDSPKRRSR
P51161	K13	FTGKFEMESEKNYDEFMKLLG
O14578	K1824	YGRRSRTDDLKWSRLPLAFAY
Q7Z3G6	K192	YCGRHHAECLKPRCAACDEII
Q99633	K193	KDMDIITKFLKFLLGVWAKEL
Q99666	K1162	TPELAEEFKQKFEECQRLLLD
Q5VUA4	K469	IPKDNSPLREKFGSFLCHKDN
Q6ZMV9	K420	SRLEVGADMRKVHHCFHHLKK
Q9NS00	K34	SQLFSILLGEKVDTQPNVLHN
Q9H7D0	K916	LSNILEVLDRKDVGATAVHIQ
Q9H8H2	K160	RRNETSFLPAKKTSVKETQRT
P43405	K247	LWQLVEHYSYKADGLLRVLTV
Q8IUA7	K1230	LRCLEMNCRKKLMRKDPVFRI
Q9NS87	K855	QLDNLRLENEKLLESKACLQD
A6NMS7	K1668	SATRINNHAWKLHKKSSNEDK
Q96RV3	K2315	RDPGTRSHIDKAVLLVQIDDK
Q8N1V2	K99	FKADIILWDYKNRELLARLSL
Q8IYU2	K318	SLSSNYDAQMKSLLRIVRMFC
Q8WYA1	K421	DDHNNLTDKHKAVLQSKEKIL
Q13352	K22	LLEENSFDPSKITRKKSVITY
Q13255	K935	NQTAVIKPLTKSYQGSGKSLT
P17213	K43	NPGVVVRISQKGLDYASQQGT
P46939	K2826	LPWQRSISHNKVPYYINHQTQ
Q6V0I7	K933	GVNGMVLYSLKQNPKNLFAIN
Q9Y2D5	K448	TSARAVLTVVKDDDHGILDQF
Q7Z7G8	K2153	ISMETVPHTSKPCLLASLSNL
Q9UMY4	K64	MRTNLPIFKLKESCVRRRYSD
P54277	K695	QIEKRRSQNIKMVQIPFSMKN
P58317	K119	THNGETLYEQKQCGRAFTYST
Q14896	K368	DEKKSTAFQKKLEPAYQVSKG
Q96Q06	K577	GAVQTGVDTAKTVLTGTKDTV
Q15645	K162	YVMTTLLFSDKNVNSNLITWN
P24821	K1057	QEYNVLLTAEKGRHKSKPARV
Q96KG7	K1008	LDRSYMGKSLKDLGKNSEYNS
O76014	K97	GNIGICGAYGKNTLNGHEKET
P98160	K796	NTEGPQCNKCKAGFFGDAMKA
Q6Q0C1	K276	VREEGPRVLFKGLVLNCCRAF
Q96EQ0	K140	SKLGHYTDAIKDCEKAIAIDS
Q01082	K2290	NDGNEYLFQAKDDEEMNTWIQ
P33121	K143	IGSALIQKGFKTAPDQFIGIF
Q6ZUT9	K358	LQSKEGTDRSKLELPQEANLC
Q8NGK0	K169	ALIFPLPFMLKRFPYCGSPVL
Q9Y473	K193	RTRPHLASSQKQPQKCCLFTE
Q9ULV5	K206	LQAGPSNAGGKRKLSLMLDEG
Q86UD4	K518	EGPSRCPQCGKMFQKSSSLVR
Q8NE09	K154	AKLVSQVRWSKSGMNFTVGSN
P28039	K486	RAEQLSNTLKKIAASEKFTNF
Q6KB66	K100	LNDKFASLIGKVQALEQRNQL
Q8IVL0	K67	ALKSTCEFGEKKPLQGKAKEK
Q9NYQ8	K811	SSWKLLTVNVKDWNDNAPRFP
P45378	K124	RAEQQRIRAEKERERQNRLAE
Q6ZWJ1	K415	RIMVLDCQLRKSEMARKTFEA
Q6ZSC3	K80	KKVAENVIRQKKHWLARKTRH
Q96ST8	K583	AQKINRKSQKKIEVLKKQVEK
P13798	K126	EEKQFLEVWEKNRKLKSFNLS
A5PLK6	K252	FQKRYSSRKAKRKMWQLVDPD
A6NN14	K974	YKCAECGKAFKQSSHLTRHKA
O43861	K209	IDEFRRFQRDKEVNSQLYSKL
Q15744	K220	RRERNNIAVRKSRDKAKRRIL
Q96JA1	K1082	STPLTGQLPGKQRVPLLLAPK
Q9NRL2	K671	EEAAARIRKRKEEKLKEQEQK
O00468	K156	LEEVEFCVEDKPGTHFTPVPP
Q9H981	K443	EQSAKATADRKSASKPIGFEG
Q8TEC5	K234	SRVDENWAEGKLGDKVGIFPI
Q6P158	K615	SAISVAERVAKERAERVGLTV
P20333	K288	VVNCVIMTQVKKKPLCLQREA
P12830	K184	NLVQIKSNKDKEGKVFYSITG
Q8WVK7	K31	YIQYRLEYEIKTNHPDSASEK
Q96NM4	K226	TQEEESEVHFKISGEKRPSAD
Q96B33	K222	WPEPDLAPAIKYYSDGQHRPP
Q99541	K204	TEEELEKEAKKVEGFDLVQKP
Q16667	K62	KFKDVRRNVQKDTEELKSCGI
Q9HBW9	K531	GVIYNKGFLHKNFYIFGYLSP
Q6ZUI0	K160	KFTFPGMSLDKRQGEGLRIYW
Q2TAC2	K282	LTRKKEEETFKRKHEELDRLA
Q6ZWL3	K175	IMNEQANILVKKLEKHINQEA
Q8NFJ9	K123	YVYKNLRPYFKFSLPQLPPNP
Q9UKX5	K260	RSEAFQKGGRKGAKKVMIVIT
Q969V6	K96	KNILPVESSLKEAIIVGQVNY
Q96P15	K227	QIGTFKLAFVKEPQMQVLELP
Q8TDL5	K258	LGAKLLDSQGKVTKWFNNSAA
Q99633	K48	EEAYFERCGYKIQPKEEDQKP
Q86WX3	K65	VPKSALDEYRKRECRDHLRVN
Q8NCN4	K408	DGRVLSPLIIKSTPRNLNRSL
Q96NL0	K386	YRKHNKQWYEKSYQSLDQLSA
O14531	K483	TFPDFVYKRIKARNRLAEIHG
A5YKK6	K1206	GHWLGMITLAKNKPILHTDLD
Q6ZU52	K30	ELLDQFDNERKEWESQWKIMQ
Q16134	K284	GLKELWVIDEKNWKPGRVDHT
Q68DL7	K352	RASLTQATSRKPACAQSLLPC
Q8IWB6	K489	RLPKPYYDIVKSGIHVKQKDR
Q9UKS7	K95	IESSEVADNRKVQELQGEGGI
Q99996	K3162	TELQEQLSSEKMVVAELKSEL
O15484	K250	MEARLACGLVKGHAYAVTDVR
Q96J88	K93	IAEQELANLEKWKEQNRAKPV
O00555	K1163	TQTNSAKTARKPDHTTVDIPP
Q8N4E7	K168	HAMECALLLEKNVNQSLLELH
Q56UN5	K862	SEDSWAVPSEKNSNKYVQQEK
Q92817	K1006	AAQKVVQLESKRKTMQPHLLT
Q9H7X3	K121	GPGAEGGGSWKGRPFPCGACG
P14653	K277	RVPPAPPGCPKEAAGDASDQS
Q8WWK9	K157	AFHLKNNSKKKQMTTEKQKQD
Q9Y6R9	K253	RRGQDCRRLAKELEEAKASER
Q6ZMY6	K178	TVRAWDLETGKLLWKVRYDTF
Q5VSD8	K67	VQRPPTLLGGKNTSTQTTLHP
Q15375	K370	RNDVTYRILCKRCSWEQGECV
P51116	K162	SNENVHKEFKKALGANCIFLN
Q9BYV1	K45	TSVTKLSLHTKPRMPPCDFMP
Q9NRZ7	K276	DEKEAAQWLHKLYQEKDALQE
Q9H330	K447	VDSKLWHWLNKKMIIWLEKML
P62333	K373	VQEDFMKAVRKVADSKKLESK
Q9BRT6	K113	KRLKAKREKRKGKSKAKAVKV
Q9Y5Z7	K183	GVVGWSIPVTKGVVPSPRESH
Q14694	K664	ESVQGYTTKTKQEVEISRRVT
Q13625	K734	KLSNAPRPLKKRSSITEPEGP
Q9ULJ3	K146	FVEDDENSSQKRSVIVCQSRN
Q12912	K122	SCDLDRNSLCKKEEDTRSASP
Q86VE0	K173	DRRADTSAHSKAGSSSPEPWA
Q6AI08	K334	KKIQQGEEEEKESSGEIEAAP
Q14957	K455	DVAPYTKLCCKGFCIDILKKL
P00488	K74	DHHTDKYENNKLIVRRGQSFY
Q8TD57	K1877	YMDTLPSSLTKEHKELVNDMF
Q8TD19	K186	DIKTLNIFLTKANLIKLGDYG
Q8TCT0	K125	WLQTLREMLEKLTSRPKHLLV
Q96JM2	K1516	DIDINPGAVYKCRHCPYINTR
Q8IZ13	K557	GFSSLLHFKTKSRSCFNLSDD
Q96IW7	K123	IEFDNFIQRTKQRYNNPRSLS
Q9UPY8	K151	PGDQIFNKSKKLIGTAVPQRT
A8MWX3	K93	SLAQAKIEKIKGSKKAIKVFS
Q4UJ75	K726	AEAKVNNSTGKWNCVEERICH
O75367	K135	EAIITPPPAKKAKSPSQKKPV
Q6ZW13	K299	VDKSTQVDIDKMLSVCTAPLV
P28331	K15	PVRKALVGLSKSPKGCVRTTA
Q15149	K1410	EKVEECQRFAKQYINAIKDYE
Q14765	K673	PDIPKDKAFGKHYSSQPCEVS
Q6PF15	K315	IGGCDRKGLLKLPFADAYHPE
Q9NY97	K243	TSCPDTEFVFKGDDDVFVNTH
Q99707	K976	LQKLVDYIDWKPFFDVWQLRG
Q4KMG0	K846	EAVSDTQIMLKWTYIPSSNNN
P01133	K859	EGEDATCQCLKGFAGDGKLCS
Q8IVL0	K2334	CTSTKEATTSKHIPQTDTEGD
P53804	K1579	RLKSLKKKIKKVSNASEMYTQ
Q9UH62	K265	GNEETKLQVLKLLLNLAENPA
Q9NRK6	K696	LVIAHRLSTIKNANMVAVLDQ
Q14684	K269	AVSKKKTALGKNHSRKDGLSD
Q96AJ9	K34	ARVPRLPPDEKKQMVANVEKQ
Q9NUV9	K262	KARIREEYEEKIRKLEDKVEQ
Q9NYV4	K803	VTDKQDALDFKKDKGAFYLVF
P30479	K340	VMCRRKSSGGKGGSYSQAACS
Q9UH65	K251	YYVSEDLKDKKGDILLDENCC
P30926	K229	YVDVTYDFIIKRKPLFYTINL
Q9NRG0	K29	LPLSRIRVIMKSSPEVSSINQ
Q9ULT8	K782	NSDGQQATILKEDLPGFVFES
O15446	K257	PSTTKKRKKPKGKETFEPEDK
Q96EP0	K910	GCYNAFYAKNKCPEPNCRVKK
P11388	K1459	SGVSQKPDPAKTKNRRKRKPS
O14983	K972	LDLTQWLMVLKISLPVIGLDE
P11215	K184	STVMEQLKKSKTLFSLMQYSE
P23769	K403	IQTRNRKMSNKSKKSKKGAEC
Q75T13	K56	PEYQKIELPKKLAKRYPAYEL
Q9Y2L9	K641	SPAVPKLSMAKCRRNVENFLE
A6PVS8	K41	VFVKFNGLHLKSMENLQSCIS
Q6ZN01	K79	PEYCPPWRSPKKESPKISQRW
Q9Y5I1	K139	NPPVFSLREQKLLIAESKQSD
Q9H7Z3	K226	SRKQVERYFTKKSVGLMNIDG
P32298	K211	VCACQVRATGKMYACKKLQKK
Q58F21	K37	RLTNQLQYLQKVVLKDLWKHS
Q8TF40	K147	VAMSYKGSTLKIHQIRSPPQL
Q96MT7	K898	FSEFMLRKDMKAKVPSPRFGI
Q96N46	K649	DKIYGYRRFEKDIEGRKEHYR
Q8NAT2	K371	QDLLVFDADKKPLPPVQSDKK
P12525	K243	EREAPGGKDDKEDEEIVSLPP
Q96N23	K2544	TKYANPLQPLKNIYLPHVMLL
Q6STE5	K189	IASWELRVEGKLLDDPSKQKR
Q8N6S4	K489	FNKLREFVQMKLPPGFPVKLD
Q9BXB5	K495	ETFHCSWEVPKDRVKPKRTAS
Q9P2Y5	K75	YFTLHLCSTEKIYKEFYRSEV
P04275	K922	KGCSHPSVKCKKRVTILVEGG
Q86SQ0	K790	QREQDHFVKEKNNLIMMLQRE
Q96G75	K302	CVALPVLMNIKAVIEQRQCTG
Q9NRW7	K479	FLHETLDHLIKGRLKENLYPY
Q8N9E0	K99	KKRERKKKRKKKSCRSSSSSS
Q9Y4G2	K747	DTSLGGPSFFKIITAKAVLKL
P22455	K471	EFPRDRLVLGKPLGEGCFGQV
Q5TF21	K706	AKTEALQEELKAARLQINELS
Q9BTC0	K733	SKYRSIMFNLKDPKNQGLFHR
P49006	K91	PPKETPKKKKKFSFKKPFKLS
Q15612	K303	RNGDVKGGFMKWMSRMQTFFF
P27694	K22	AIMQKGDTNIKPILQVINIRP
Q9UKJ5	K65	LTGKVAPEEFKASINRVNSCL
Q9BZF3	K106	KRKWPLKGWHKRFFVLDNGML
Q9UNF1	K330	IIERAGYSLEKVFGIQLKEID
Q9UMZ3	K305	LTQNEISSVWKEPISFVVTHL
Q07075	K348	AMNYSLPKLDKIAIPDFGTGA
Q8IWX7	K509	LRQFAEGSTEKLAKQCRKWLC
Q9P217	K684	LMPEGLYAQDKVCRNEEQLLS
Q9UKX2	K1300	SGEFSRQLDEKEALVSQLSRG
Q96PY5	K690	KQKIPQKGSNKVTLLEANRAK
Q99661	K286	KEIDVISIPSKCLLLVHEPKL
P55196	K1546	LSKEIQELQSKPDRSAEESDR
P52756	K208	RLKCFRCGADKFDSEQEVPPG
Q53GI3	K26	LGPWVMAARSKDAAPSQRDGL
O95522	K234	PYLGQMRNLRKLVLFNIHVSA
P42229	K163	LVTQDTENELKKLQQTQEYFI
O60673	K361	PANMVEVHKDKESSKGHTRHK
Q8NFC6	K2671	LGGLKLKANLKMEAYVPSEEE
Q9UKU9	K364	IYWLTNQGNYKLLVTMEDWSG
P46940	K823	QSLARMHQARKRYRDRLQYFR
P00326	K331	GGFKSKESVPKLVADFMAKKF
Q8NE28	K124	SFQEVIEDKRKAKKIIDSEWM
Q99683	K645	IYFCTELHCKKFFEMVNTITE
Q6ZN66	K479	VIEESILQSDKALTDREKAVA
Q96KG9	K583	AVTGVSSLTSKLIRSHPTTAP
Q969R5	K141	LQGKPPTKKAKVLHKAAWSAK
O95490	K445	AGSQEGSKGTKPPPAVSTTKI
Q12887	K430	PLLLLLMLTCKRPSGGGDAGP
P62308	K11	MSKAHPPELKKFMDKKLSLKL
Q9ULZ9	K352	IRGEAFFFKGKYFWRLTRDRH
Q96JF6	K23	EKKSARAASEKLQRQITQECE
Q96RI8	K61	LLVMISILHFKQLHSPTNFLV
Q8WZ42	K6132	VASFRIQSVMKQDSGQYTFKV
P78559	K37	PTSGGFLKLSKPCCYIFPGGR
P16066	K844	RTQAYLEEKRKAEALLYQILP
Q8TE58	K666	KAGCDGNLGSKKRFDKCGVCG
P46100	K396	ATKLRQLKAFKSVLADIKKAH
Q9NZR2	K1363	DSNLDQIEVAKLDGSLRTTLI
Q96N67	K177	NSYQDDQDDLKRRSMSIDDTP
P51397	K68	FISGVIARGDKDFPPAAAQVA
Q8N3C7	K622	PTAGGIEGSVKLHEGSQVLLT
Q5TH74	K241	YNPSDCTKVPKKTLFPKNPIL
Q9Y462	K693	RGFRQQNELKKHMKTHTGRKI
Q68CZ2	K42	HNLQEVTRMLKSKHGDNYLVL
A6NHR9	K497	EDFDWCTPPKKRGLAPIECYN
Q16663	K95	LTKKGRQVCAKPSGPGVQDCM
P46976	K293	TLAFSCGFCRKEDVSGAISHL
P17544	K374	RKLWVSSLEKKAEELTSQNIQ
Q15695	K262	FKNVGKVIQFKVSCNLEPHLR
O75443	K1943	KMALYKNASYKHPYRQGEVVL
Q6PIY5	K188	GNPKYQNQVYKGLIALLPCES
Q9NS39	K97	DRARGGAPGAKRKRPLEEGNG
Q8WYK2	K122	AELKTQIEELKQERQQLILML
Q8N3V7	K403	EVRCSTLLIDKVSTPATTTST
Q6UXN8	K154	EGSTLLQIESKEEMDFITGSL
O43614	K327	YLPISILNVLKRVFGMFAHTE
P62258	K196	NSPDRACRLAKAAFDDAIAEL
P02708	K432	EGIKYIAETMKSDQESNNAAA
Q9H1X1	K124	TELQKVNEGEKVFEEEIVVQI
Q96CW5	K887	SFRLDFNEHYKAREPRLRVSL
Q8TAX0	K229	RDHRYIHSKEKPFKCQECGKG
Q9NXZ2	K259	CYPEVMENIKKAGFQKPTPIQ
Q6UVM3	K803	TFAANMVVVDKESTMSAEEDY
Q9P0Z9	K187	EINPGLLVTVKTTSRSYQAKS
Q495X7	K175	QGSKSVELKKKVEYKREEINS
Q8N594	K101	GVLSIYYLGKKFLGDLQPDGR
Q8IYK4	K448	DVRFEHQFKKKLMKLMDNIDQ
P51522	K147	ASHQRIHTGEKPYKCNECGKV
Q6ZNB6	K469	PCHKPYLCETKCVKMRDCQKH
Q9UHC1	K703	MFSAFQEGSKKSQTDCILSDT
O00425	K561	RKIQEILTQVKQHQQQKALQS
Q3MHD2	K164	KEGSALSHVRKIVEKHFRDVE
Q8WTQ4	K129	VPGSYIKDGPKKSDTDIKDAV
Q9UKX5	K660	SKINIFHRDCKRSGRDATCLA
P17098	K418	HSSSLAQHQRKHAGEKPFECR
O43734	K454	EDRIRGIDIIKWMERYLRDKT
Q8N475	K492	LLGFQDEVCPKAEGDEVQRCV
Q9BZW7	K197	MDTESELGRQKAENNSLRLLY
P78347	K896	MGFPVKVPYRKITINPGCVVV
Q86YT9	K323	KNTKKTNPEIKEKPCHFERCE
Q8IYW2	K1789	NCVDVKLERAKIKRLRAQNEK
Q9NRZ9	K47	LEAAGLERERKMLEKARMSWD
O15504	K208	STKVALLSDVKDGVNQAAPAF
Q92562	K848	PCSRCSDGVIKLTPISAFSQD
Q8IWV7	K1042	KIMAQMSALQKNFIETHKLMY
Q9UQR1	K315	TSPKDNSLPKKKRQKTEKKSS
Q9NYP8	K132	LKRLRINMEAKHPFPEQSLLI
Q0P6H9	K478	LTSFSLHVLSKINIFYYSVLL
Q8TAT5	K574	TVLKIGPNNGKNFFVCPLGKE
P13591	K842	TETKPAPAEVKTVPNDATQTK
Q0VFZ6	K233	KEHEEEEERRKKYEEKDAEEI
Q15771	K59	KTVEINGEKVKLQIWDTAGQE
O15169	K826	KKGSYRYYFKKVSDEFDCGVV
Q96EV2	K808	KRLREEILKQKELRRQQQAGA
P46100	K1176	KKKKQRTSSKKKAVIVKEKKR
Q969P5	K72	KKRKKDMLNSKTKTQYFHQEK
Q96AQ8	K250	SALRAENEKIKLELHQLKQQV
P08183	K213	GFIVGFTRGWKLTLVILAISP
Q8IYW2	K1152	PRTAHRLLIFKHMVIVKAKLG
Q9C0J8	K560	YTNPQLLEQLKIERLAQKQVE
Q9H6A9	K1136	RGAAQVMWFEKLYAGLQCVEK
Q9Y4G6	K1192	ERQQRLAQVAKAVSHSLNNCV
Q6ZPD9	K330	LSVFIARKLQKNLKTGSFLNR
Q13043	K413	EKENQINSFGKSVPGPLKNSS
O15417	K1617	DFISQLKIKKKKMASDQEQLA
Q4L235	K552	NLKSENKLSGKEDLWEKLQYL
P20591	K544	QDQVYRGALQKVREKELEEEK
Q9UJX5	K597	LFTILEDSLYKMCILRRHTDI
Q4ZG55	K1113	ELGTEGSTSEKRSPMKRERSR
O94964	K1032	RRLGVPVVHDKEGKIIIEPGF
P42704	K431	DLAKALMKAVKEEGFPIRPHY
Q15181	K25	LEYRVFLKNEKGQYISPFHDI
Q96KC8	K258	FYAKYKETRLKEKEDALTRTE
Q70Z35	K15	SRGDSRAESAKDLEKQLRLRV
Q9NXR1	K107	EDDLAQTKAIKDQLQKYIREL
O95613	K1535	LDGEVELLQQKLREKLDEFNE
Q8IYW4	K339	LTILPACWSSKEEFISPDLRV
Q2KHR2	K153	TVLELARFLVKSHYIGTKSMA
Q92630	K230	YRYEVLKVIGKGSFGQVVKAY
Q9UBT7	K419	LKYHADHVVLKALKLTGVEGN
Q7L5Y1	K180	KGQIGKKEREKQMLAQGYPAY
Q99999	K82	CQPRRNIVFLKTHKTASSTLL
Q8N841	K195	IFITRTVKEIKPGEDMICQLY
Q99996	K1334	TNLEDIDVNHKSKLSSLQDLE
Q5SRD3	K611	GCTALHLACRKGNVVLAQLLI
Q8NCW5	K246	DLLISLTAPKKSATQFTGRYH
O43808	K44	RLRLQVDEKRKSKTTHMVLLE
Q8IZP1	K93	GDWEKYKSSRKLIDRAYKGMP
P47813	K56	RLEAMCFDGVKRLCHIRGKLR
Q9NRK6	K650	QRIAIARALLKNPKILLLDEA
Q9Y4E5	K96	ARHVEVEKQQKEEKNRAFREK
P02818	K47	VSKQEGSEVVKRPRRYLYQWL
Q3B8N5	K105	CPKKARERKRKQNLPTPQGLL
O15018	K1511	PSVLDSINPDKHFTVNKNFLS
Q8IY22	K20	GGDPRQIEETKPLLGGDVSAP
Q5BKY9	K95	ESSSKKRQRKKKEKKKSGRYS
Q8IWT3	K1090	AKEILSKVLDKHSAQLLLGCE
Q92560	K127	DFTKGFSPESKGYAIGNAPEL
Q9Y267	K329	ESPRWLMMKGKVKEAKQVLCY
Q9UEE9	K126	SFLNDVGPKSKVPPSTQVKKG
P58505	K40	SLLCGWSPGGKARPAGNTGAW
Q9UQL6	K533	KQKQQQLQLGKILTKTGELPR
Q9UHD1	K299	KRSYVTMTATKIEITMRKAEP
P17035	K543	STKANLACHHKLHTAEKPYKC
Q6PJ61	K98	TWYVIKPGNTKEKVAFFVAHQ
Q8IZH2	K550	PIIEYYPPDFKTDLNGKQQEW
Q9UK61	K281	PTPKHECHVSKNANRITSLLA
Q9Y6Y1	K1000	MAEMTGSQQHKQASGGGSSGG
Q9HCL3	K110	SFQWDIMERIKSYSLQGSIFR
Q9ULK4	K926	DWHTKHMNYHKKYPEKLYFEG
P06881	K62	AALVQNYVQMKASELEQEQER
Q13200	K286	ELVEDIFTSCKDVVVQKQMAF
Q9UFH2	K3293	TSAFEKATAEKIKCQQEADAT
Q9C030	K149	EYQEKFQESLKKLKNEEQEAE
Q9ULE6	K703	LVSVPDAKFTKGEFQVVMKVV
Q9BV94	K405	DAVESIEKISKVECGFATIKD
O75691	K1974	SYEILGKFVGKDQVTKLILPL
Q8IZD9	K1021	TVQYLSSALHKNFTETDFDFK
Q9NQX7	K211	EMVVTEHVSDKEALGSFIYHL
Q8NEC7	K264	TTNREPSHIRKAKASDLPPLE
Q8IZD2	K500	KKGKKDKDISKEKDTQNQNIT
Q7Z392	K113	LDWDEPQWKEKQSECATRVEI
Q15915	K365	VHTSDKPYLCKMCDKSYTHPS
Q9UEG4	K56	MGDPAQSPESKDSTEMSLERS
O43829	K141	SSPDENNGQSKSKYCLKINRP
Q9P016	K186	AELKSYHQAHKATGGPLKNMV
P51690	K287	QEVASFLKRNKHGPFLLFVSF
O75923	K915	SDVTGKIKLPKDSFRPSAGWT
Q96B86	K367	YETAVAKCKEKLPVEDLYYQA
Q2PPJ7	K584	TEAVMQKPKDKQIKDLFAQSL
Q9Y618	K625	WTEEEMETAKKGLLEHGRNWS
Q8N8Z8	K311	VHTGDGPHKCKICGKGFLSPS
Q76I76	K750	QSHSENAISVKEIVTEIESIS
Q9UGU5	K392	HTDGHSEKKKKKEEKDKERER
Q9Y5G8	K765	HEVSLTADSRKSHLIFPQPNY
Q96ST2	K388	DEDEKEGEEEKVAKRKAAVLS
Q12986	K387	CYHVFHLNCIKKWARSPASQA
Q9HB29	K160	FPKSCVLGPIKWYKDCNEIKG
Q8NDP4	K221	DGPYKCKFCGKAFHCLSLYLI
Q86UD7	K155	IQLDVSHTLQKHMMFIQRFGV
Q9NSE4	K194	ARSFAKAAIEKQKSAFIRWGI
P50452	K361	HPFLFFIRHHKTNCILFCGRF
Q14254	K305	HRIQQIAEGEKVKQVLLAQAE
Q9H943	K324	FGRDILKDEFKTRSKSLPETD
Q6Q759	K1775	MRQFIQHEVIKNEVKLRLQVS
Q9NYA4	K865	DLTHGEEDIGKRGNNRNGQLL
Q8WXH0	K1692	LKEELQVHEQKTSEFSRRVAE
O43824	K234	AEMPLHRSNLKRDVAHLYRGV
Q8N183	K20	ALWRSLSREVKEHVGTDQFGN
Q99666	K1640	SINYTFKTPEKEPPLWHAEFT
Q86TI0	K878	AGQLSLYNILKAYSLLDQEVG
D6R901	K206	IFGGYWRSQIKCLHCHGISDT
O14983	K542	TTRVPLTGPVKEKIMAVIKEW
P35251	K620	KLLRWLRNWQKSSSEDKKHAA
O75936	K49	PCSDCYLDSAKARKLLVEALD
O95782	K260	YFVPAPWLSVKLLRLLQCYPP
O43181	K140	TKEDAVSFAEKNGWSYDIEER
Q09028	K156	SSDVLVFDYTKHPSKPDPSGE
Q9NZL6	K583	PMDTPDEPQKKLSESSSSCSS
A8MYX2	K131	VVGHAKETGEKAIAEAIKKAQ
Q9BQT9	K307	RDNYSERALRKLCGAATGEVD
Q8NG80	K137	FPLHYPIRMSKRMYVLMITGS
Q96KM6	K322	IAISRHTPPCKMVLLTRSENK
Q86VI3	K1481	RNQHRHRHRRKAELVKLQATL
Q7Z7H3	K74	GELTIEVQRGKYQEKLGMLTY
Q8IZU3	K55	GKTAVIEKRRKKRSSAGVVED
P17039	K180	HVGEKPYKYEKCGKAFISGSA
Q9UPN3	K5488	NSEPVGTQTAKIQQQIIRHKA
P30305	K299	MESLISAPLVKTLEKEEEKDL
A6NK75	K432	TTHKRIHTGEKPYKCEECGKA
Q9NV58	K623	SMEVQVDIESKPSKFRHNSGS
P63120	K138	KGLGKNEDGIKIPVEAKINQK
O75618	K164	CPTSGPQMCSKRPARGRATLG
Q6PD62	K626	HQPTRDREKEKRHQDRALAIY
O60870	K293	PEIIVKIITKKLGEKYHKKKA
O95678	K364	GRHGDDLRNTKQEISEMNRMI
Q96Q15	K1666	LLPDTITEEEKERIYGILGQA
Q8WTR7	K432	QRVHSGEKPYKCSECGKAFHR
P46020	K955	GLMNLSPSAMKNLLHHILSGK
Q0VAK6	K220	EKKISKLDPKKLALDTSFLKV
O75688	K300	IVLVCFSNAPKVSDEAVKKDS
O00628	K108	AKAAGPLQVYKEHAQEVYSVD
O95965	K237	SKRRCTSPDGKICSNRGTCVC
Q01518	K81	KHAEMVHTGLKLERALLVTAS
Q8NDI1	K13	SVWKRLQRVGKHASKFQFVAS
Q9NZW5	K332	HEIQIYEEVAKMPPFQRKTLV
Q8WZ42	K10353	RKEEEVPPPPKVPALPKKPVP
O14976	K1211	IAEMRKQDLAKDTDPLKLKLL
Q14511	K356	DVPLHNPPDAKGSRDLVDGIN
Q969R8	K176	HLTGQLVSLKKWMLEGQVDSL
Q86Y25	K363	EKPYKCSECGKGYSQFTSLAE
Q9Y4C1	K1169	TIKRFIEGKEKPGALWHIYAA
Q9NPG3	K201	RKLKEGGEKIKKKKKDDTYDK
Q9UQ13	K180	KLRMLDLRHNKLREIPSVVYR
O75912	K1023	LLVDAGASLRKTDSKGKTPQE
Q02386	K311	KKPYKCEECGKSFSWRSRLQA
Q8WWZ4	K1387	QMWQILQATVKNKERGTLLTT
Q5CZC0	K4449	IVQDILSNISKSTEPSQSVPL
Q9UBL6	K415	INPYQPNEYLKALVSVGEICQ
O15399	K631	RPGGSTFTIGKSIWLLWALVF
Q9BVI0	K240	EYSGDAQVDKKPENDIVKSPQ
Q7Z2Z1	K544	IHCLAELYQRKSREESTIAHQ
Q6P2Q9	K1262	GSTTFTKIVNKWNTALIGLMT
Q15413	K4150	SAFAMACASVKRNVTDFLKRA
Q3MIN7	K639	YRSILLTSQDKAPSVVRRALQ
Q6ZUT9	K205	ITPLPFMQACKKFLIQLYKAV
O60841	K275	DQSKQKESQRKFEEETVKSKV
Q9NU22	K2906	KGLSLGFLEKKHDEASSLSHP
Q6UXV4	K196	SSKEESLPKPKEKTKLGSSSE
Q9BZI7	K389	RYEKEKTFKRKEEEMKKEKDT
Q14966	K845	KSGGKKSLEAKKTGNVKNKDS
P09131	K341	AIPIAVGVLIKSKLPKFSQLL
P53804	K955	YGHKLDSIEGKQLDYFSEPAS
Q9P218	K964	EATFDPQEVRKIFFGSFHKVH
Q4G0S7	K125	IAKLVSEMKIKEEGYKKEISK
O94832	K735	LTIIRYYRRYKVKSYIHEVAR
P34931	K273	RRLRTACERAKRTLSSSTQAN
O75909	K262	HQILDLYSQGKQQMPHHTPHQ
C9JC47	K21	AHSGPMRPLPKKHVEPMAVRQ
Q86SE5	K157	PPPPRAVIPLKRPRVAVTTTR
Q32NB8	K158	SLQAKFPSNLKVSILLDFTRG
Q6P3X8	K258	LIIRMNCNFQKHAPLEEFYSF
Q96E11	K210	NTNKAKDSLRKVRTNSMNKLK
Q14533	K300	RAEAESWYRSKCEEMKATVIR
Q9UNY5	K273	VVIHKEIPTGKKDHECSECGK
Q9UKT4	K37	AGRPRPSDSCKEESSTLSVKM
Q96B18	K164	PRGIYASERPKSLGDASPSAP
P26374	K121	DNVEEIGALQKNPSLGVSNTF
Q9Y5H7	K68	LVPRLFRVASKGRGDLLEVNL
Q92478	K45	CPYDWIGFQNKCYYFSKEEGD
O75923	K1984	EEGEKKILAGKLEMTLEIVAE
Q03426	K169	TVCEEIPNPLKDGDCVNRWTK
Q13003	K404	IISLKEDGLEKVGVWSPADGL
Q7L2R6	K52	RNLVSLDISSKCMMKEFSSTA
Q96A84	K153	LTERLKVLEAKMTMLTVIEQP
Q8WZ42	K10760	KVPVPIPKKLKPPPPKVPEEP
Q6ZNA1	K533	EKRYQCGECGKVFSENSCLVR
O75911	K74	RKIVLWGRTEKCLKETTEEIR
Q9Y581	K199	SIACLPYIDFKRLKEKRSSLV
Q14746	K613	TASSYVDSALKPLFQLQSGHK
Q14203	K1193	AQLMEQVAQLKSLSDTVEKLK
Q9H161	K211	PLEKADSESNKGKKRRNRTTF
Q8WZ42	K11995	EAKAPKEEAAKPKGPIKGVPK
Q8IWA4	K707	RLPKEIDQLEKIQNNSKLLRN
[truncated: 17,951 more rows]
