# Supplementary material for: Identifying Human SIRT1 Substrates by Integrating Heterogeneous Information from Various Sources
Source: Sci Rep. 2017 Jul 4;7:4614. doi: 10.1038/s41598-017-04847-7 (PMC5496887; doi:10.1038/s41598-017-04847-7)
Supplement: Supplementary file 8 — Table S8 [file 41598_2017_4847_MOESM8_ESM.xls]

## Sheet: Sheet1
Table S8. Potential SIRT1 substrates filtered from randomly selected lysine sites.
Every lysine site were predicted by nine models.
Votes were calculated by the prediction result of each model.
Lysine sites which were predicted positive by more than or equal to five models (score>=5) were considered as potential substrate sites.
SwissAccessionNumber	Position	Votes
Q96A08	K17	9
P28370	K56	9
Q96JI7	K1588	5
P50219	K270	9
P33981	K28	8
P12643	K355	9
P16871	K214	9
Q9UBC3	K600	9
Q29RF7	K181	5
Q9H9Y6	K144	7
Q86VZ6	K195	7
P49454	K823	9
O00767	K194	7
Q9NQR1	K156	9
Q9BYW2	K1819	9
Q92887	K1408	5
P08107	K550	9
Q15389	K249	9
O60244	K249	9
Q9UM73	K651	9
Q03393	K54	9
P06858	K434	9
Q13464	K770	9
P25440	K31	9
Q13562	K82	9
P48736	K587	9
P20648	K455	7
Q8WYA1	K338	7
Q9UFC0	K233	9
Q13144	K186	5
Q13009	K443	9
P46952	K166	6
P51587	K1875	9
P10721	K904	9
P49711	K219	9
O43464	K156	7
Q9BZ95	K147	6
O43913	K164	8
Q9BYW2	K466	9
Q8WWQ0	K1719	8
Q9NTG1	K864	5
P46821	K1369	9
P43405	K394	9
Q92889	K354	8
Q96Q15	K2063	9
O60885	K431	9
P35354	K64	9
Q13496	K409	9
Q8N4C6	K1247	8
P30876	K889	9
P30153	K202	6
Q9UNS1	K362	9
Q9P2R6	K635	7
P02786	K53	9
Q02880	K246	9
P31689	K105	9
Q9H211	K416	9
Q03188	K399	9
Q92630	K100	9
Q8WXE1	K566	9
Q8IZT6	K131	9
Q9GZT9	K249	9
Q15648	K1499	9
P52948	K1630	9
Q6AI08	K432	5
Q9NTJ3	K1067	9
Q71SY5	K242	9
Q13574	K531	7
Q9Y618	K993	9
P04406	K162	9
P29372	K12	5
P01213	K235	6
Q9NRG4	K145	9
Q05639	K84	9
P22455	K68	9
P46459	K566	9
O75475	K216	9
Q03188	K135	9
Q13164	K118	9
Q05639	K392	9
O60934	K652	9
P00750	K540	9
Q68DA7	K848	8
Q14511	K486	5
P20290	K67	5
Q8IZT6	K2733	5
Q13370	K627	7
O75626	K311	8
P54257	K650	6
Q9UGI8	K152	9
P00450	K369	8
P43246	K882	9
P08183	K405	9
P78527	K163	9
Q96QE3	K1242	9
Q92597	K285	5
Q9HC35	K313	6
P04049	K329	9
Q9NTJ3	K203	9
O14686	K4843	9
P25054	K1909	9
Q7Z6Z7	K3405	9
P13569	K1429	9
Q9UQR0	K177	5
Q07864	K284	9
P54278	K627	9
Q6UB99	K457	5
O94925	K616	9
Q8TEK3	K212	9
P13647	K276	9
O00410	K671	7
Q13351	K54	9
Q13563	K719	9
P20592	K54	7
Q15306	K123	9
P05060	K465	8
P01008	K85	9
O00255	K564	9
Q12789	K1368	8
Q969V6	K247	8
Q9NRF9	K31	5
Q9ULG1	K73	5
P46100	K776	9
Q07021	K174	9
Q6R327	K477	9
Q15021	K597	9
P21359	K1263	9
Q9BUJ2	K418	9
P13533	K659	9
P36639	K37	8
P61981	K120	9
Q96JB1	K1865	9
P33993	K449	9
Q9H0B3	K612	5
Q86SG6	K144	6
Q14315	K899	7
P09486	K81	9
Q92817	K1115	9
Q05469	K263	9
Q14155	K36	9
Q13562	K139	9
P19525	K522	5
Q5S007	K1314	9
Q01892	K244	7
Q9Y6K1	K841	9
Q9Y620	K278	5
P24821	K559	9
P15924	K569	9
Q15910	K307	9
Q9HCU5	K218	8
Q14839	K297	9
Q9UKV0	K900	9
P25440	K755	9
P35556	K1154	9
P42892	K594	5
Q92794	K355	9
Q14562	K114	7
P09237	K84	9
P55055	K446	9
Q14839	K597	9
P46013	K1452	9
O43290	K408	6
O60315	K1142	7
P06865	K341	5
Q03164	K1772	6
Q01955	K1651	6
Q12830	K986	9
Q15050	K20	5
P14866	K568	9
Q13042	K541	7
Q12830	K833	9
O60673	K1600	9
Q92541	K240	8
P06401	K613	9
P30153	K566	9
O75448	K287	5
Q03188	K641	9
P35579	K1862	9
Q00839	K796	9
Q29836	K292	9
Q14694	K152	9
O00763	K2120	8
Q8WWQ0	K1744	6
Q9NZN5	K961	7
Q14674	K1460	9
P55085	K187	5
P49756	K97	8
Q9P0U3	K322	9
O75116	K613	7
P26447	K57	9
Q96RL1	K697	5
O15455	K200	9
O95613	K2164	6
O15231	K13	9
P62191	K387	7
Q9UDY8	K538	9
P00747	K199	9
Q16594	K134	9
Q9HBH9	K390	8
P11473	K399	9
Q9P0L1	K549	9
P06729	K58	9
P25800	K132	6
Q86YC2	K1163	9
Q68DA7	K1045	7
P23381	K412	9
Q14683	K692	9
P49327	K786	9
P23497	K55	9
Q12852	K491	7
Q05682	K594	8
P61586	K27	9
O00555	K1430	6
Q8TDI0	K527	5
Q15238	K49	9
P04818	K82	9
O15393	K166	8
P55265	K613	5
P62258	K78	9
P33681	K139	9
P09488	K199	9
Q9BY41	K194	9
O00763	K2241	6
Q16853	K423	7
Q14573	K1652	9
P30291	K331	9
P17844	K33	9
P12882	K1198	8
P33527	K946	9
O15054	K783	8
Q8IZX4	K1501	9
Q9P0U3	K500	9
P11217	K521	9
P04899	K210	6
P20645	K44	5
P22234	K53	9
Q99549	K484	5
O15117	K721	7
O95239	K335	8
P16298	K178	9
Q8TDI0	K1430	7
P43405	K247	9
Q8WYA1	K421	6
P54277	K695	8
Q15645	K162	7
P24821	K1057	9
P98160	K796	6
P13798	K126	8
Q15744	K220	9
Q9H981	K443	7
P20333	K288	9
P12830	K184	9
Q16667	K62	9
Q969V6	K96	6
Q86WX3	K65	7
A5YKK6	K1206	8
Q92817	K1006	9
Q8WWK9	K157	9
P51116	K162	7
Q14694	K664	6
Q13625	K734	7
Q6AI08	K334	6
Q14765	K673	9
Q99707	K976	9
P01133	K859	9
P30479	K340	9
O15446	K257	7
Q96EP0	K910	9
P11388	K1459	9
P11215	K184	9
P23769	K403	9
Q6STE5	K189	9
P04275	K922	9
P22455	K471	9
P27694	K22	9
P42229	K163	9
O60673	K361	9
P46940	K823	9
Q99683	K645	9
Q969R5	K141	6
P62308	K11	5
P16066	K844	9
P46100	K396	9
P51397	K68	9
P62258	K196	9
Q9UHC1	K703	9
Q9NRZ9	K47	9
Q9UQR1	K315	7
Q8TAT5	K574	5
P13591	K842	9
O15169	K826	9
P46100	K1176	9
P08183	K213	9
Q13043	K413	9
Q92630	K230	9
P02818	K47	9
Q92560	K127	8
Q9UQL6	K533	9
Q9ULK4	K926	9
Q13200	K286	7
Q8IZD2	K500	9
Q15915	K365	7
O43829	K141	5
Q9Y618	K625	9
P35251	K620	9
O75936	K49	9
Q09028	K156	9
P30305	K299	9
Q6PD62	K626	7
Q96Q15	K1666	9
Q14511	K356	5
Q9Y4C1	K1169	9
Q9NPG3	K201	5
Q9BVI0	K240	7
Q9BZI7	K389	8
Q9UKT4	K37	9
Q14203	K1193	9
Q9HCS4	K115	9
O60244	K1274	9
Q16526	K68	9
P43354	K179	9
P20020	K347	8
P41252	K1061	8
O00232	K295	8
Q8WUI4	K173	9
P41252	K177	8
Q9NR30	K19	8
Q13428	K122	5
Q9H2G2	K1019	9
P13807	K399	9
P46063	K78	9
O60841	K1085	7
P50591	K150	9
P21333	K1814	9
P25685	K35	9
Q15399	K568	9
P49790	K820	9
P49327	K1611	9
Q13315	K2117	9
O15438	K225	7
P15336	K77	9
P01571	K54	9
O15047	K178	9
P20809	K120	9
P36897	K116	9
P04070	K350	8
Q6R327	K1382	9
O75717	K971	9
Q02750	K156	9
Q08209	K360	9
Q9UNS1	K916	9
Q07283	K776	8
Q14683	K328	9
Q8TDY2	K1299	9
Q9UHI8	K13	7
P36956	K379	9
Q13105	K444	6
Q06520	K268	8
Q8IWQ3	K48	8
Q92630	K190	9
P43403	K504	5
P46939	K2659	5
P55916	K109	9
Q92858	K130	8
P31645	K84	8
Q9NRY4	K535	8
Q9HCK8	K1039	9
Q969H0	K377	9
P43686	K134	9
Q96ST3	K396	9
P18583	K2092	9
P22492	K154	6
Q14527	K386	7
O75832	K206	6
Q12965	K805	9
O75943	K309	9
O75417	K1671	7
Q9Y5J3	K102	9
Q14674	K1083	9
P53355	K441	9
A6NKT7	K765	9
A6H8Y1	K1259	6
P31751	K64	9
Q8IYW5	K262	9
O15055	K16	9
Q9UPY3	K1349	9
Q8IZD2	K1171	9
P17066	K575	5
Q12834	K236	9
O60841	K745	6
P39905	K137	9
Q00526	K237	9
Q16637	K119	9
O75530	K344	9
Q9NZJ0	K174	9
O00444	K607	9
P60174	K231	9
Q9NSC2	K1045	9
P13639	K159	9
Q5QNW6	K109	9
O00763	K1842	7
P51531	K521	9
O95347	K890	9
P11388	K397	9
P78536	K577	9
P21817	K800	9
P21333	K283	9
P05362	K430	9
P11509	K112	9
P23458	K648	9
P46934	K639	9
Q9Y6A5	K213	7
Q15546	K22	5
Q9BXW9	K1424	9
P23508	K411	5
Q12923	K573	9
P42702	K54	9
Q9NRL2	K338	5
Q9P2R6	K73	8
Q9UJQ4	K383	8
Q9Y6D9	K243	6
Q02880	K1198	9
O94782	K132	9
Q9UM54	K674	7
P21333	K2621	9
P11274	K12	9
Q14683	K38	9
P35398	K508	9
P19532	K330	7
P60484	K254	9
Q13105	K644	9
Q12923	K278	8
Q13469	K655	9
Q53HL2	K20	5
O75496	K52	9
O75593	K104	9
P35251	K870	9
A6NKT7	K1375	9
P20810	K58	9
Q12789	K2000	8
Q9UI32	K287	8
P02786	K486	9
O00470	K275	9
P08922	K349	9
P40925	K293	7
P25054	K1590	9
P55055	K75	9
P25092	K510	9
P02794	K54	9
Q8WXH0	K476	8
Q8NC51	K329	6
Q9NV58	K685	5
O14647	K312	9
Q14008	K875	9
P34932	K573	9
P04141	K124	9
Q8WYQ5	K689	9
Q03111	K50	9
Q9H900	K24	5
O95786	K472	9
Q9BYP7	K360	5
P35346	K157	9
P57058	K658	5
Q8NG31	K1642	7
Q9HBY0	K263	6
Q96DT6	K326	8
P27708	K708	9
P07951	K268	6
P35221	K704	6
O60841	K319	8
Q12830	K1318	9
P49916	K194	9
P29466	K372	9
P11216	K507	9
Q99958	K177	9
O60674	K952	9
O15054	K1559	8
Q9BQG0	K450	7
P13533	K430	9
Q13625	K621	6
P43354	K309	9
P43121	K595	9
Q16659	K484	5
Q9H9Y6	K587	8
P53667	K442	8
P21359	K205	9
Q13619	K644	6
P61978	K405	9
P39086	K380	9
P51003	K67	9
P00742	K162	9
O00159	K927	6
P33527	K527	9
P43119	K297	5
Q86YN6	K966	9
Q9UQ35	K1167	9
P49454	K860	9
Q9UQB3	K815	9
Q14839	K58	9
P08727	K168	8
Q03933	K151	5
Q14397	K427	7
P12882	K743	6
P05771	K595	9
P22307	K454	5
P29375	K1594	6
P46013	K163	9
Q15942	K498	9
P15927	K138	9
Q9NTJ3	K354	9
Q8NEB9	K92	7
P35916	K271	9
P03372	K581	9
P61964	K296	9
O14786	K841	9
P17301	K232	9
P30405	K67	8
P11171	K213	9
Q8IWQ3	K266	9
P12270	K322	9
Q8IUD2	K534	9
Q9Y2X7	K431	5
Q13393	K647	9
Q13322	K578	9
P09327	K322	9
P15104	K52	9
Q07666	K253	9
Q9UBP0	K310	7
P11802	K35	9
Q6NYC1	K253	9
P46109	K72	8
Q9NVP1	K112	6
P46821	K2266	9
Q01082	K1620	6
O14508	K113	9
O75116	K951	9
Q9H501	K738	6
Q12772	K805	9
Q13315	K1692	9
O15360	K1199	9
P57059	K128	7
Q96KB5	K145	9
Q9Y2W1	K389	7
Q5T8A7	K308	6
Q14676	K1885	9
Q9UBU7	K291	7
O60341	K585	9
Q9BYW2	K490	9
P00519	K274	9
P54707	K460	9
P28702	K26	9
P21675	K576	9
O75943	K127	9
Q9H9Y6	K775	6
Q15459	K686	5
Q06124	K157	9
O43852	K202	9
Q5S007	K534	9
P21860	K177	9
P41229	K551	7
P12036	K729	8
Q9Y2W1	K862	6
Q15599	K122	9
Q03701	K115	7
Q92541	K644	5
Q8WYQ5	K647	9
Q92831	K416	9
P42574	K14	9
P07333	K744	9
Q96PU5	K870	9
Q96TA2	K576	9
Q9HCK8	K1309	9
P25490	K286	9
P30876	K988	9
Q96JB1	K1355	9
P39086	K213	9
Q13569	K325	9
Q9UQ35	K243	9
Q9NRM7	K950	9
P54132	K872	9
O75061	K222	7
Q00536	K23	9
P23458	K1018	9
Q9UBG7	K154	9
O75475	K219	8
P29374	K638	9
Q96R06	K1121	6
Q99459	K380	9
P22607	K190	9
Q12965	K510	9
O14647	K932	6
Q9UGL1	K517	6
P52789	K763	9
Q6P1X5	K1160	8
Q12802	K1771	8
Q9ULW0	K336	9
P51531	K862	9
P32456	K568	7
Q9UBS8	K386	7
P42858	K1602	9
Q16658	K241	9
P06213	K487	9
P04275	K457	9
P16591	K591	9
Q13813	K485	6
P35558	K507	9
P61626	K31	9
Q14152	K682	9
P06730	K162	9
P19174	K763	9
Q93074	K1761	9
Q13177	K418	9
Q68DA7	K831	7
P04150	K206	9
Q99700	K747	7
P07355	K148	9
P01374	K153	9
Q14241	K416	9
Q12816	K207	7
O14646	K928	9
Q9NQR1	K342	9
Q01831	K89	9
Q86W56	K650	8
O15178	K145	9
Q14249	K220	9
P07949	K728	9
P05198	K143	9
Q92989	K411	5
P43246	K392	9
Q9H0E9	K1076	6
Q70CQ2	K1962	5
Q14242	K388	6
Q6PL18	K1187	9
P04114	K293	9
Q96Q15	K1468	9
Q9NYV4	K226	7
P12757	K529	6
Q13625	K1059	8
P23284	K45	8
Q93009	K161	9
Q05655	K573	9
Q8WYQ5	K740	9
Q13618	K395	7
P22676	K232	9
P00748	K60	7
P24821	K989	9
O95613	K2570	6
A5YKK6	K1288	8
Q9HBL0	K1478	9
P41229	K657	8
P42898	K105	9
P12259	K994	9
Q13427	K465	7
Q06187	K217	9
Q8IUD2	K1024	9
Q92800	K570	5
Q9Y620	K171	6
Q8IUN9	K249	9
Q9H4B4	K346	7
P51530	K590	9
P20472	K45	9
P39086	K484	9
Q03181	K422	9
P33527	K1418	5
Q92922	K480	9
P46934	K1166	9
Q56NI9	K138	9
P28370	K567	9
P54764	K119	9
P58004	K426	5
Q9HB55	K67	9
Q92833	K1199	9
Q9Y6K1	K577	9
P05093	K141	5
P49815	K914	9
O75182	K395	9
Q14839	K844	9
Q8IUD2	K195	9
Q7Z5J4	K1277	5
P29374	K177	8
O00311	K253	9
P01019	K220	9
O95359	K2393	6
Q9Y2T1	K162	9
P13798	K434	5
A5YKK6	K923	8
Q15003	K468	6
Q9Y222	K414	6
P00451	K529	9
Q04721	K1738	9
P55209	K161	8
Q9Y5B9	K999	9
Q9Y4E8	K167	6
Q12830	K1039	9
Q14181	K160	5
O96028	K17	9
Q07864	K519	9
P07101	K24	9
Q16853	K506	7
P29317	K828	9
O60716	K79	9
Q99884	K361	9
P08842	K302	9
Q9BYW2	K2028	9
P37275	K939	9
O95067	K307	9
P35558	K551	9
Q9Y4C1	K353	6
P22681	K477	9
O75581	K1344	7
Q99708	K41	8
Q14674	K1832	9
O43602	K421	9
Q9NWB1	K210	7
P18583	K2326	9
P61964	K52	9
Q9UPY3	K1010	9
O75061	K370	7
P09172	K239	5
Q04724	K718	9
Q9UKI8	K719	9
P31689	K317	9
O14786	K775	9
Q3L8U1	K1108	6
P63096	K277	9
O94953	K91	5
Q9UNS1	K1127	9
Q9Y6A5	K802	5
Q05469	K162	9
P78527	K616	9
P51587	K3196	9
Q6KC79	K2075	8
P18075	K108	9
Q9NZM5	K464	9
O75362	K777	8
P49916	K675	9
P13533	K878	9
Q9Y219	K1203	9
Q9Y4A5	K3603	9
P13612	K678	9
O95402	K63	9
Q8WYB5	K1215	9
Q8TA86	K193	7
Q05823	K679	9
P06127	K43	9
O43502	K119	9
P21397	K318	9
P39086	K171	9
O95865	K51	5
Q9UM54	K864	5
P06576	K351	5
P61964	K247	9
O43186	K120	7
O60934	K225	9
P57078	K38	9
P17480	K635	9
Q13485	K48	9
P35716	K240	7
Q9NYK1	K993	9
Q13315	K820	9
Q14247	K255	9
P05164	K625	9
Q14191	K1413	9
O60583	K444	9
P25098	K224	9
O75475	K457	9
P78527	K2818	9
P07900	K576	9
Q99728	K595	9
Q9HCK8	K545	9
Q9UDY8	K466	9
Q13573	K503	9
Q15399	K33	9
O00585	K120	5
Q9NPG3	K184	8
O15151	K479	9
O15047	K854	9
O14964	K124	9
Q15392	K106	5
Q8WYQ5	K293	9
Q14C87	K128	9
P19622	K300	8
P55010	K295	6
P78509	K3217	9
Q9NYY3	K390	9
Q96T58	K1998	7
P35555	K2838	8
P46531	K69	9
P78509	K2359	9
O95373	K201	5
O75528	K312	9
P78527	K1042	9
Q15047	K768	9
Q5S007	K951	9
Q92833	K1213	9
Q16658	K359	9
Q6PL18	K618	9
O43148	K163	5
Q15303	K1176	9
Q9NR30	K215	9
P07947	K166	9
P28329	K700	9
Q7Z6Z7	K342	9
P30305	K523	9
Q9P2R6	K653	9
Q12926	K306	9
Q15208	K46	8
Q93009	K181	9
Q16637	K76	9
P53804	K1984	9
Q13573	K217	9
Q5TCX8	K533	6
P49792	K1370	9
Q15003	K126	6
P61247	K144	8
P49917	K751	9
P09238	K110	9
P51858	K180	8
Q9BVP2	K223	7
O75164	K471	5
P05783	K417	9
Q13127	K585	9
O60673	K2105	9
P11142	K188	9
P20936	K355	9
P50748	K658	8
Q9Y265	K90	9
Q8IY18	K164	9
Q14683	K675	9
P07355	K212	9
P41222	K59	9
P16403	K169	9
Q8IZQ8	K571	9
P61201	K190	6
O43157	K1783	5
P35749	K840	9
P78545	K237	9
Q9UBK8	K371	8
P02545	K135	9
P17844	K411	9
P50458	K148	7
P49915	K671	9
P16401	K27	9
P21580	K173	9
Q96L91	K2381	9
Q9NYV4	K1234	7
Q99996	K1435	5
Q92817	K500	9
Q13009	K579	9
P09603	K169	9
P35568	K27	9
Q8WX92	K547	9
Q92794	K636	9
Q92905	K180	9
P00734	K467	9
O75581	K531	9
Q9UIG0	K432	8
Q9H967	K292	5
P98174	K113	8
Q14008	K530	9
P17706	K369	9
P17987	K298	9
Q86XI2	K644	9
Q9NRA8	K54	5
O15294	K459	9
P21802	K659	9
O75116	K1022	8
Q14566	K611	9
Q5TCX8	K566	8
Q8N474	K251	9
Q9UPZ9	K118	9
P04114	K4406	9
O60318	K28	5
Q8N108	K349	8
Q93097	K200	6
O95071	K337	9
O60673	K604	9
Q6KC79	K2162	8
Q93009	K11	9
Q5S007	K1086	9
P08620	K173	9
P19338	K63	9
O00443	K1120	7
P06241	K275	9
Q07912	K961	9
P29375	K1565	9
O14981	K1297	9
Q05209	K80	9
A6NKT7	K503	9
Q96JB1	K2674	9
Q9UM73	K128	9
Q13315	K2838	9
O14672	K501	9
P21359	K202	9
P17676	K287	9
P10301	K143	9
Q6ZRS2	K2179	9
P42858	K1733	9
P51784	K813	8
P12882	K914	9
Q9Y3R0	K111	9
P53355	K1312	9
Q9UKX2	K768	6
P60568	K84	9
Q9Y2G1	K276	9
P35228	K1138	9
P08473	K524	9
Q7KZ85	K743	9
Q00653	K235	9
Q12824	K286	9
Q12968	K434	9
P78527	K2366	9
P46459	K709	9
O95786	K357	9
Q14562	K59	7
Q9P2J5	K548	9
P11387	K148	9
P08620	K158	9
O60583	K218	8
P02545	K378	9
P22314	K830	7
P08473	K20	9
P33992	K104	9
O43852	K130	9
Q14974	K346	9
P50416	K405	9
Q86W56	K239	8
P26583	K90	9
P10914	K43	9
O14686	K2008	9
Q6PD62	K357	7
Q5S007	K1471	9
Q9UGN5	K284	8
Q4LE39	K175	8
P35548	K138	9
P01116	K104	9
O43316	K92	9
Q00535	K20	9
P29375	K637	8
Q96ST3	K409	9
O75717	K881	9
P08567	K64	9
Q92574	K890	9
Q13127	K518	9
Q9UDY8	K709	9
P04264	K185	6
Q15596	K648	9
P35611	K721	6
Q96BK5	K301	7
Q13616	K750	9
O75330	K518	9
P41222	K66	9
Q04609	K193	6
P46821	K685	9
P23458	K390	9
P14151	K327	9
Q13523	K831	9
P17948	K975	9
Q14203	K290	9
P11474	K51	9
P11137	K579	9
Q13263	K377	9
Q92887	K857	7
Q14974	K777	9
Q13111	K372	9
Q4LE39	K644	9
P22102	K63	9
Q00403	K143	9
O43264	K250	8
O60716	K634	9
P01266	K2186	9
O00548	K405	9
Q9UKV8	K550	9
P19174	K42	9
P32322	K289	9
Q13415	K99	9
Q9BYW2	K2186	9
Q07889	K143	9
O15519	K157	9
Q86YC2	K436	6
Q9UBU7	K507	7
P51587	K1649	9
P08238	K641	9
Q96JB1	K3832	9
P42568	K67	7
Q9UGI0	K261	5
Q5VT25	K1018	8
P35916	K520	9
Q9Y6D6	K846	6
P48730	K57	9
Q9UHV7	K2073	9
Q13625	K751	5
P49711	K144	9
Q9Y4H2	K90	9
O00571	K255	6
P01023	K139	9
P46100	K1478	9
Q13635	K146	9
Q9H0U4	K137	9
P22033	K255	9
P49916	K232	9
Q13464	K1275	9
Q8TCT0	K90	7
Q9NZN5	K584	9
Q15004	K15	9
P08107	K348	9
Q02539	K22	8
Q92793	K266	9
P62937	K154	9
P00734	K517	9
O00159	K885	6
Q08462	K907	9
O95347	K196	9
Q99961	K159	8
Q9BZL6	K629	8
Q9UBB5	K266	9
O15534	K410	8
Q9UHD2	K60	9
P38646	K234	9
P46013	K1130	9
P10321	K170	9
P42702	K300	6
Q8IYB3	K762	9
P63146	K14	8
Q99459	K44	9
P14735	K212	9
Q15398	K186	8
P05230	K127	9
P06730	K108	9
P11215	K534	9
Q9UH73	K380	9
P23458	K18	9
P20585	K219	9
P36268	K334	9
P04275	K2364	9
P35580	K1813	6
P04632	K248	6
Q9Y483	K328	9
Q6KC79	K1247	9
O15055	K750	9
A6NKT7	K1023	9
O14786	K181	9
P36941	K119	6
Q9Y2L1	K815	9
Q15717	K274	9
Q9BYW2	K1074	9
Q9NRZ9	K99	9
P09210	K182	9
O95359	K2422	8
P35749	K68	9
Q04759	K666	6
Q9NQ11	K143	5
Q14457	K380	9
Q9UGL1	K774	7
P35237	K191	9
P22415	K214	9
P09917	K640	9
O00444	K409	9
O43490	K814	9
Q14576	K184	9
P08123	K974	9
Q9Y5B9	K988	9
Q86W56	K672	9
P51884	K151	9
Q6R327	K762	9
Q15047	K411	9
Q02040	K102	5
P11388	K607	9
Q9BYG3	K38	5
Q93074	K762	9
P10909	K114	9
P13533	K1793	9
P42345	K559	9
Q96Q15	K1936	9
Q9H0R8	K23	5
O14974	K228	9
Q9H0H5	K292	9
O95359	K720	5
Q8IYD8	K1215	7
P42336	K573	9
P30307	K452	9
Q9P289	K53	7
Q13546	K435	9
P14921	K381	9
Q96SB8	K678	5
Q07889	K1022	9
P19838	K830	9
Q9H4B4	K349	8
Q8IYW5	K213	9
Q15399	K415	9
P13533	K1028	9
P52630	K447	9
P09486	K78	9
O14508	K154	9
O15169	K523	9
Q9NRN7	K180	7
P35754	K14	8
Q14207	K993	9
A6H8Y1	K813	8
Q9H2G2	K337	9
P27708	K1460	9
P04183	K57	9
P11388	K987	9
P78562	K523	7
Q03112	K167	9
P21333	K2014	9
P04114	K949	9
P00451	K1692	9
Q99259	K137	9
P18075	K273	9
Q13330	K373	9
Q07955	K30	9
O75691	K2757	6
Q9Y4A5	K1207	9
Q13573	K213	9
P11387	K742	9
P10912	K455	9
P19447	K16	9
Q15287	K46	7
O14818	K157	9
P49591	K62	9
Q92985	K303	9
Q12830	K1836	9
Q9Y6A5	K692	8
Q93008	K1326	5
Q9UER7	K243	9
P50219	K342	9
P61204	K142	9
Q9UQ88	K552	9
P15918	K357	9
Q9P2J5	K647	5
P23458	K847	9
P19883	K238	9
P30291	K181	9
Q92560	K457	8
P12882	K44	6
Q15075	K679	9
Q96L91	K1318	9
Q00536	K194	9
O60673	K820	9
O60673	K556	9
P42226	K367	9
Q93008	K884	8
Q6PD62	K884	8
Q8IZT6	K1803	9
O14686	K3565	9
O14640	K412	9
Q13523	K972	9
Q12959	K594	9
O14686	K3235	9
Q8N3U4	K553	6
Q9UBU7	K374	5
O43353	K480	6
Q15650	K128	8
Q15648	K1220	9
Q96PU5	K539	9
P35579	K909	9
P16403	K187	9
P55072	K62	9
P10912	K233	9
P46063	K526	9
P43243	K483	6
P17947	K242	9
Q6R327	K1107	9
P09960	K191	5
P35251	K687	9
P36888	K132	9
P06400	K341	9
P29375	K237	9
Q99466	K646	9
P42081	K103	9
O75330	K27	9
O60907	K289	6
P10242	K536	9
Q86YC2	K601	5
O60885	K566	9
Q7Z5K2	K1095	8
Q16236	K533	9
P62136	K260	9
Q96JB1	K1857	9
Q6KC79	K1379	9
P13612	K246	9
P40938	K139	9
P01135	K68	9
P19438	K250	9
O15409	K569	9
O75914	K257	6
Q99743	K529	9
Q05682	K197	8
Q5T8A7	K1148	5
Q8IYD8	K1661	8
Q86XI2	K272	9
Q9UQ35	K340	9
O60307	K538	7
P40189	K264	9
Q8IZT6	K1595	8
Q05086	K77	9
P17987	K153	9
P55199	K451	8
O95239	K784	6
P10600	K251	9
Q13619	K478	9
Q86T24	K407	6
P20648	K370	7
P15924	K449	6
P19447	K540	9
Q8WWQ0	K113	6
Q05469	K838	9
P43121	K236	8
O14727	K726	9
P47710	K18	9
Q8NB78	K501	6
Q8WVJ9	K37	8
P20585	K813	9
Q3B726	K314	5
Q9Y2L1	K273	6
Q15746	K103	9
P49916	K638	9
Q02880	K643	9
P35269	K505	9
Q71F23	K308	9
Q9GZT9	K332	9
Q9UGL1	K355	6
P17706	K137	9
Q12965	K679	5
P35869	K252	9
P09467	K101	8
Q9C0J9	K374	6
O75475	K127	7
Q5VT25	K810	6
Q5TCX8	K437	8
Q14249	K66	8
Q99728	K209	9
Q12830	K509	9
Q15306	K72	9
P54274	K221	9
Q01844	K641	9
Q07864	K1112	9
Q96BD5	K601	9
Q9P0U3	K124	9
P25092	K1007	9
P33981	K706	5
Q86WJ1	K788	8
Q02156	K465	9
P08581	K765	9
Q13464	K1013	9
P02686	K147	9
Q07954	K2717	5
Q9NRY4	K367	6
P08670	K402	9
Q9UGN5	K185	9
P33981	K615	9
Q12933	K211	9
P15923	K175	9
P04114	K3449	9
Q16666	K84	8
P07900	K443	9
O14686	K1610	9
Q14289	K117	9
Q9NRR4	K470	9
Q9UGL1	K1166	5
P00451	K1086	9
O43318	K589	9
P46459	K462	8
P10645	K340	9
P46013	K949	9
P09848	K1058	5
Q07912	K342	9
Q6P0Q8	K1461	6
P02686	K187	9
Q9Y2X0	K808	9
P35658	K1189	6
O14776	K520	9
P17655	K506	8
P21675	K1542	9
P01024	K427	9
Q16828	K138	9
Q15911	K1883	8
O60885	K478	7
P46100	K1357	9
Q05329	K172	9
P40938	K338	9
O60244	K176	9
P52701	K1101	9
O95067	K318	9
Q13131	K515	9
Q92817	K1057	9
Q9BVI0	K708	6
P36954	K30	8
P46821	K1435	9
Q9HBL0	K1680	9
P36896	K393	8
Q9UNF0	K318	9
Q06418	K607	9
O96017	K153	9
Q9BWE0	K295	5
P17301	K1046	9
Q9BZS1	K206	9
O00443	K1158	9
P22607	K650	9
Q13131	K404	9
P42224	K138	9
Q14839	K969	9
Q14192	K252	9
Q9NVI1	K501	9
P01584	K225	9
O15516	K85	9
Q12905	K365	7
P13726	K233	9
P62834	K151	9
Q9Y2L1	K454	7
Q9Y6J0	K210	9
O15534	K735	9
Q9NPF5	K259	9
Q13094	K466	9
Q92522	K41	5
Q14573	K1130	9
Q13427	K430	7
P25440	K115	9
Q15796	K383	9
Q13523	K301	9
Q14202	K414	8
P98082	K90	7
O43663	K342	9
Q15223	K426	8
Q8NI51	K245	8
Q9HBA0	K379	5
P16220	K292	9
O14793	K363	9
O00463	K167	5
Q96Q89	K594	7
Q00978	K110	6
P15924	K1606	9
Q05066	K43	9
Q92833	K487	6
Q15746	K397	9
O14939	K211	8
P78371	K120	9
P35228	K88	9
Q00536	K75	9
P31689	K350	8
O75419	K120	9
Q15910	K680	9
O95067	K64	9
Q13619	K454	5
P21333	K1375	9
P09874	K528	9
O60566	K395	9
Q9BZE9	K231	9
Q96JB1	K792	9
Q86U70	K401	6
Q9UH73	K402	9
Q9Y4A5	K533	9
P61289	K123	6
Q03111	K368	9
Q9BXN1	K276	6
P49736	K534	9
Q6UB99	K635	8
Q8IZT6	K780	9
Q9UHV7	K616	9
P49327	K1208	9
Q6PJT7	K84	6
P51610	K1163	9
O75190	K189	7
Q14839	K1504	9
Q13427	K655	7
Q13564	K220	8
P40938	K344	9
Q93008	K1266	8
Q9BPZ7	K162	5
Q12830	K1708	9
P11717	K559	9
P35398	K448	9
P41225	K207	8
Q9P278	K653	8
O94782	K347	9
P41597	K38	9
P20701	K213	9
Q96PU5	K822	9
P40926	K301	9
P08670	K139	9
Q5VT25	K68	9
P42229	K700	9
Q9Y5B9	K507	9
Q9NR30	K544	8
P49454	K2772	9
P25490	K174	9
P14324	K296	5
P04054	K130	9
Q96JB1	K3262	9
Q9Y3T9	K162	6
Q12772	K1131	9
Q53HL2	K112	5
Q14204	K2257	9
O14964	K146	9
P35749	K981	9
P54253	K765	9
P15153	K96	9
O75914	K104	6
Q9UIG0	K175	8
P02686	K14	9
Q13503	K117	9
Q9Y2H9	K311	9
Q9UBU7	K352	9
Q8WVB6	K368	8
Q5TB30	K162	7
Q8NEZ4	K3207	5
P46821	K506	9
P55201	K1161	5
P43694	K321	9
P15391	K335	9
Q8NBB4	K74	8
Q13315	K971	9
O95602	K1357	9
Q09666	K2959	5
P14780	K184	9
P17752	K36	8
Q9BXS6	K22	5
Q96JB1	K1440	9
Q01831	K86	9
Q00266	K289	6
P19438	K255	9
P58335	K346	8
P16403	K156	9
P21359	K2652	9
O15519	K77	9
O75460	K656	9
Q96Q15	K234	9
P36268	K370	9
Q5T8A7	K1139	6
Q00839	K516	9
P13639	K322	9
P23458	K616	9
P45985	K40	9
P21980	K677	9
O14727	K1230	9
P20810	K492	9
P07225	K364	9
O75874	K381	9
Q9P2D1	K1533	9
P54274	K389	9
P07951	K266	5
Q14739	K279	9
P40189	K53	9
Q12873	K261	9
P35579	K1753	9
Q92574	K1091	9
Q9H2E6	K715	8
Q02224	K1560	9
Q01844	K404	9
Q9UQL6	K486	9
P13612	K838	9
Q02539	K147	7
Q9H1Y0	K147	9
O95239	K542	5
Q9Y2T1	K448	9
Q13416	K229	9
P98164	K3687	9
P49848	K287	9
Q14152	K1221	9
Q04637	K1247	9
Q9NQS7	K816	9
P38398	K865	9
P15924	K470	7
Q01831	K161	9
O75821	K65	6
Q05923	K157	9
P15918	K100	9
P45985	K143	9
Q96JB1	K728	9
Q9BVW5	K57	7
Q13882	K20	5
Q9HAW4	K243	9
Q99728	K153	9
P20023	K101	7
P11142	K569	9
O14974	K15	9
Q9UKF6	K592	7
P52823	K223	7
P34810	K202	9
Q13563	K271	8
Q02224	K118	9
P01023	K271	9
P50416	K634	9
P23468	K637	9
Q10587	K41	7
Q9BX63	K752	8
Q13094	K59	9
Q14573	K258	6
P11717	K2352	9
P01374	K53	7
Q03188	K780	9
Q13547	K74	9
Q9ULX6	K279	5
Q14118	K671	9
Q14573	K2551	9
P08100	K325	9
Q15365	K31	9
P46100	K858	9
P20810	K277	9
P49916	K570	9
Q8WVB6	K544	8
Q14573	K145	9
P00390	K379	9
Q7Z2W4	K758	5
P48735	K280	9
P07900	K632	9
O00763	K1519	9
P60033	K201	9
Q15139	K700	9
O75486	K174	9
Q96EB1	K139	8
P42702	K593	7
Q6P0Q8	K542	9
O15117	K505	7
O75175	K155	5
P42858	K937	9
P30530	K808	9
Q9Y4A5	K3440	9
Q92547	K21	9
Q8TA86	K184	8
P19447	K52	9
P04114	K4145	9
O14776	K1016	9
Q15596	K352	9
Q9P2J5	K193	9
Q13153	K135	9
P46821	K2094	9
O15047	K1569	9
Q15648	K1144	9
P29401	K353	8
Q13625	K322	7
Q15078	K34	9
Q92753	K80	9
P49327	K673	9
Q14247	K184	9
P35249	K200	9
P49959	K568	9
O60318	K496	8
P15086	K118	8
Q12923	K2235	9
Q02241	K854	9
P07225	K218	9
P35228	K872	9
P17987	K109	9
O15534	K411	9
O75525	K13	9
Q14204	K3253	9
Q13439	K1325	8
P09917	K129	9
P35590	K823	6
Q9HBL0	K371	9
Q12905	K141	6
P12821	K216	9
Q09666	K2370	7
P10276	K227	9
P07900	K241	9
Q8IUD2	K279	9
P52742	K206	9
Q9UQ35	K1040	9
P09651	K130	9
O60318	K362	5
P01133	K1102	9
P21860	K695	9
P39880	K604	9
Q14790	K39	9
Q15058	K1142	6
Q16526	K278	9
Q92769	K166	7
Q15528	K41	9
O75475	K262	9
P16591	K453	7
P46013	K2947	9
Q9H4B4	K357	9
Q96L91	K1729	9
P00450	K957	9
Q04917	K106	7
P30305	K408	9
P04626	K716	9
Q9NX18	K149	9
Q01959	K374	9
P32780	K218	6
Q8IZT6	K345	8
P11387	K540	9
P02792	K144	9
Q09666	K3741	7
O43290	K740	5
Q9Y4A5	K1352	9
Q16576	K308	9
Q13568	K343	8
P22392	K128	9
P17980	K173	9
Q16543	K224	9
O00585	K115	6
Q96DT6	K13	8
P49454	K1972	9
P78536	K460	9
Q12802	K2504	8
Q99728	K334	9
P16671	K298	9
P21675	K1322	9
P06737	K724	9
Q8NG31	K542	6
P29475	K516	9
Q92900	K321	9
Q9UDY8	K99	9
Q9UBT6	K33	8
P08686	K199	6
Q6PL18	K1004	9
P23246	K513	9
P08151	K437	9
P12882	K1672	6
P41235	K106	9
Q04637	K866	9
P09104	K193	9
P09486	K110	9
O00560	K288	5
P23458	K378	9
P23759	K176	9
Q13315	K177	9
Q709C8	K3657	5
P05412	K32	9
P49736	K510	9
A5YKK6	K1767	9
Q16531	K191	9
P15036	K346	9
O95251	K91	8
O14965	K69	9
P35580	K863	6
Q5ZPR3	K493	9
Q12948	K192	9
Q14974	K857	9
Q10587	K207	7
Q9NYK1	K600	9
P19174	K536	9
Q96Q15	K762	9
O14686	K2096	9
P49815	K1739	9
P08183	K617	9
P08727	K216	8
Q92793	K634	9
Q05329	K287	9
P33991	K770	9
P08648	K910	6
Q96ST3	K391	9
O15164	K905	9
Q9H160	K257	9
Q9H222	K460	8
Q15021	K118	8
O95602	K386	8
P00492	K83	9
P09488	K122	9
Q86WJ1	K653	8
P11717	K470	9
P25445	K155	9
P54646	K299	9
Q9BPX3	K60	8
Q8WYB5	K84	9
Q9NYK1	K119	9
Q13393	K390	8
Q03468	K175	9
Q6UB99	K1621	7
Q92794	K314	9
P46100	K1274	9
O14744	K458	9
Q96BH3	K164	9
P16401	K212	9
P37173	K90	9
P51587	K2958	9
P41252	K1051	5
P46013	K1004	9
Q9UHD2	K341	9
P20815	K257	9
P11509	K348	9
P52630	K161	9
P98172	K217	9
O96028	K995	9
P51530	K635	7
P31749	K154	9
O60318	K361	5
Q96RL1	K69	9
P30876	K249	9
Q6N069	K598	5
Q9UIG0	K392	6
Q9UBC3	K662	9
P08183	K367	9
P04406	K55	9
P19474	K455	9
Q8TDB6	K415	6
P04818	K169	9
Q14527	K889	5
Q6KC79	K1884	9
Q9BPX3	K221	6
Q71SY5	K398	7
P07951	K112	7
P52789	K885	9
O15151	K379	9
Q15911	K2470	6
O95786	K723	9
P02794	K109	9
P14316	K132	9
Q09428	K510	8
Q8WYH8	K135	8
O60313	K596	7
Q96PU8	K132	8
Q96PU5	K960	9
P06732	K116	6
Q15746	K1701	9
Q9UNY4	K131	7
Q13976	K611	9
Q9Y6K1	K456	9
P21675	K549	9
Q8WYB5	K432	9
Q03112	K543	9
Q9UM73	K1410	9
Q7Z5J4	K1409	5
Q9Y6D9	K625	8
P48736	K457	9
P17480	K421	9
P56704	K104	9
P51610	K594	9
O95793	K270	6
Q9P0M6	K235	9
Q9P2D1	K1732	9
Q05516	K459	9
Q96QE3	K793	9
Q9BY41	K132	9
Q9BZA8	K902	6
Q9Y3E1	K79	6
Q07864	K33	9
Q8IZX4	K1561	9
P37275	K859	9
P09629	K106	8
Q96JB1	K3083	9
P12883	K1165	6
P06746	K168	8
P07195	K244	8
Q9NYY3	K366	9
P12270	K785	9
P50748	K1307	9
Q15233	K64	9
P35579	K355	9
Q9HB71	K197	5
O00410	K212	9
Q15554	K284	6
O14981	K978	7
P09238	K406	9
Q9UPP1	K665	8
P09525	K225	5
P11473	K103	9
P98161	K2348	9
Q12965	K377	9
Q8NHM5	K802	8
O60244	K104	9
Q6AI08	K320	9
O14686	K4541	9
Q8TDI0	K54	7
O75116	K1076	8
P29317	K707	9
P46934	K330	9
P09958	K565	9
Q03188	K698	9
P06400	K432	9
O60934	K188	9
Q15648	K1173	9
P13533	K942	9
Q8NHM5	K1034	7
Q9NR30	K577	8
Q00978	K128	6
P28749	K819	9
P20472	K46	9
Q9NX09	K129	9
P11509	K326	9
P53567	K54	9
Q07108	K146	9
Q8N118	K31	9
P42858	K2901	9
P48023	K177	9
P52789	K346	9
Q03188	K328	9
P38398	K812	9
Q9Y6K1	K35	9
P04114	K2369	9
P28370	K662	9
Q7Z6Z7	K4295	9
Q15361	K545	7
O60674	K603	9
Q03112	K561	9
P42338	K154	9
Q14247	K87	9
O15169	K139	9
Q7Z5K2	K229	5
Q6KC79	K781	9
Q14686	K1822	9
Q9UQ88	K44	9
P20472	K69	7
Q96R06	K672	5
P13612	K973	9
Q9UL18	K60	9
Q96F86	K175	9
P18858	K630	9
Q13619	K724	8
P49137	K204	9
Q5S007	K2407	9
P37275	K779	9
Q8IZT6	K3199	8
P56945	K609	8
P04075	K147	8
Q6P1J9	K354	9
O60942	K287	7
Q14247	K57	9
O14641	K301	9
O75376	K2329	9
O75533	K963	7
Q15139	K302	9
P20585	K178	9
P35749	K1874	9
Q32MZ4	K574	6
Q07889	K427	9
P21359	K1552	9
P09467	K72	5
O15164	K741	9
P49327	K193	9
Q71U36	K326	9
P48431	K103	9
Q8NEB9	K225	7
Q8IZD2	K1155	9
P51587	K2597	9
Q8TEK3	K397	9
Q9Y6M1	K446	8
P50502	K347	9
Q14209	K242	8
P42338	K793	9
P29323	K1009	9
P47902	K154	5
P49454	K2563	9
P08183	K416	9
Q14155	K675	9
Q96AC1	K67	7
Q14204	K3190	6
P15144	K943	8
Q9HAW4	K615	7
P78536	K95	9
O14948	K13	5
P50591	K179	9
P41597	K344	9
P14210	K44	9
P30291	K590	9
P01563	K46	9
Q9UFC0	K359	9
Q14202	K1265	9
Q8NBB4	K239	8
Q9HC29	K458	9
P51532	K1332	5
Q92574	K886	9
P55265	K554	5
P23258	K410	9
P41594	K396	7
Q14683	K763	9
P07339	K345	9
Q9UEF7	K232	7
P24941	K33	9
P18615	K361	9
P54707	K551	7
Q8IZD2	K456	6
O96028	K191	9
Q9UGL1	K1373	5
P09601	K226	9
P54753	K46	6
Q15650	K145	7
Q08999	K131	9
P46821	K1858	9
P54764	K481	9
Q9NR48	K2323	8
Q16666	K256	8
Q13546	K132	9
Q04721	K87	9
Q5VTR2	K561	8
Q9Y2W1	K427	9
Q96EP0	K81	8
Q14108	K419	9
P78527	K1917	9
Q15119	K254	9
Q92888	K639	9
O15409	K141	9
Q9Y253	K589	9
P05937	K34	9
Q9UBB5	K371	9
P28715	K495	9
Q02040	K421	8
A5YKK6	K694	5
O00459	K503	6
Q05397	K581	9
P51948	K80	9
Q9UIG0	K483	8
P49959	K360	9
Q9NVC6	K198	9
Q07890	K947	7
Q53HL2	K263	7
Q9P2D1	K2388	9
Q92905	K64	9
P07996	K486	9
P12259	K1779	7
Q8IUF8	K398	9
P28370	K851	9
Q15021	K148	8
P35916	K879	9
P61812	K333	9
Q12789	K770	9
Q99259	K562	9
Q96L91	K1605	9
Q86XI2	K256	9
P55201	K341	9
P49642	K287	9
O60313	K772	9
Q8IZT6	K618	9
Q9UNS1	K1114	9
P50748	K2143	9
P62987	K88	9
P46100	K1359	9
P21860	K51	9
P01023	K685	9
P28907	K289	9
P35968	K981	9
O43172	K486	8
Q9UM73	K982	9
Q8IZT6	K2060	9
Q14669	K59	9
Q09666	K3936	5
P29375	K1554	9
Q8NBB4	K145	8
Q9UQL6	K1049	9
Q9BPX3	K816	9
P25092	K519	9
Q9UHV7	K662	8
P35968	K1211	9
P24821	K1982	9
Q13118	K446	9
Q13253	K121	9
O60885	K680	9
Q14739	K42	9
P15924	K822	9
Q07864	K398	9
P53634	K227	9
P13533	K1505	9
Q02548	K79	9
Q14247	K295	9
Q14974	K62	9
O95239	K660	8
P21359	K1614	9
Q8N122	K132	9
O60832	K504	9
O94806	K12	9
O60673	K1078	9
Q92698	K224	9
P35221	K414	9
O75496	K105	9
P22680	K210	7
O60674	K504	9
Q92887	K860	7
Q92570	K553	9
P11362	K312	9
P28715	K213	9
P54132	K869	9
Q8N108	K471	8
O00231	K372	7
P36956	K874	9
Q7Z5K2	K1086	9
Q92889	K353	9
P35251	K443	9
O94782	K761	9
P09210	K195	9
P50748	K701	9
Q9Y6X2	K214	9
Q9H160	K195	9
P35590	K131	6
P50539	K91	7
P08581	K1161	9
O60603	K271	9
Q15365	K70	9
Q15238	K285	9
Q4VXU2	K95	6
Q9Y2X7	K110	7
O00567	K535	5
P18206	K426	9
Q04864	K112	9
Q14192	K219	9
Q92831	K112	9
Q12830	K2931	9
Q9HBL0	K851	9
P08183	K779	9
Q93009	K310	9
O75943	K297	9
Q13554	K22	9
Q13554	K149	9
[truncated: 1,117 more rows]
