# Supplementary material for: Identifying Human SIRT1 Substrates by Integrating Heterogeneous Information from Various Sources
Source: Sci Rep. 2017 Jul 4;7:4614. doi: 10.1038/s41598-017-04847-7 (PMC5496887; doi:10.1038/s41598-017-04847-7)
Supplement: Supplementary file 9 — Table S9 [file 41598_2017_4847_MOESM9_ESM.xls]

## Sheet: Sheet1
Table S9. SIRT1 substrates from Chen’s study.
270 SIRT1 substrate proteins contained lysine sites exhibiting 2-fold change of acetylation level between WT and KO cells in Chen’s study.
symbol	Ensemble Mus ID
1110059G10Rik	ENSMUSG00000032551
1200014J11Rik	ENSMUSG00000020783
2810403A07Rik	ENSMUSG00000028060
Akap8	ENSMUSG00000024045
Anapc10	ENSMUSG00000036977
Ankhd1	ENSMUSG00000024483
Anxa8	ENSMUSG00000021950
Asph	ENSMUSG00000028207
Atxn7l2	ENSMUSG00000048997
Atxn7l3	ENSMUSG00000059995
Baz1b	ENSMUSG00000002748
Brd1	ENSMUSG00000022387
C330007P06Rik	ENSMUSG00000006423
Casc5	ENSMUSG00000027326
Cdk9	ENSMUSG00000009555
Cdkn1b	ENSMUSG00000003031
Chaf1b	ENSMUSG00000022945
Crebbp	ENSMUSG00000022521
Csrp2bp	ENSMUSG00000027425
Cwc27	ENSMUSG00000021715
Ddx42	ENSMUSG00000020705
Ddx46	ENSMUSG00000021500
Dhx9	ENSMUSG00000042699
Dido1	ENSMUSG00000038914
Dlg1	ENSMUSG00000022770
Dnmt1	ENSMUSG00000004099
Dnmt3a	ENSMUSG00000020661
Dync1li1	ENSMUSG00000032435
Eif4ebp3	ENSMUSG00000090264
Eif5	ENSMUSG00000021282
Eno3	ENSMUSG00000060600
Ets1	ENSMUSG00000032035
Etv6	ENSMUSG00000030199
Exosc10	ENSMUSG00000017264
Fbn1	ENSMUSG00000027204
Fip1l1	ENSMUSG00000029227
Fn1	ENSMUSG00000026193
Fnbp4	ENSMUSG00000008200
Fubp1	ENSMUSG00000028034
Fubp3	ENSMUSG00000026843
Glb1	ENSMUSG00000045594
Gm15387	ENSMUSG00000082585
Gpatch8	ENSMUSG00000034621
Gtf2h1	ENSMUSG00000006599
H2afz	ENSMUSG00000037894
Hcfc1	ENSMUSG00000031386
Hira	ENSMUSG00000022702
Hmgb1	ENSMUSG00000066551
Hnrnpa3	ENSMUSG00000059005
Hnrnpm	ENSMUSG00000059208
Hnrnpu	ENSMUSG00000039630
Hoxd13	ENSMUSG00000001819
Ino80d	ENSMUSG00000040865
Khsrp	ENSMUSG00000007670
Kpna1	ENSMUSG00000022905
Lig1	ENSMUSG00000056394
Maml2	ENSMUSG00000031925
Matr3	ENSMUSG00000037236
Mcm6	ENSMUSG00000026355
Med12	ENSMUSG00000079487
Mlh1	ENSMUSG00000032498
Msl1	ENSMUSG00000052915
Myh9	ENSMUSG00000022443
Nab2	ENSMUSG00000025402
Ncoa2	ENSMUSG00000005886
Nono	ENSMUSG00000031311
Numa1	ENSMUSG00000066306
Nup50	ENSMUSG00000016619
Parp1	ENSMUSG00000026496
Pbrm1	ENSMUSG00000042323
Pdcd10	ENSMUSG00000027835
Pgm1	ENSMUSG00000029171
Pgm2	ENSMUSG00000025791
Phc3	ENSMUSG00000037652
Phf3	ENSMUSG00000048874
Phrf1	ENSMUSG00000038611
Pms2	ENSMUSG00000079109
Pnn	ENSMUSG00000020994
Pnpo	ENSMUSG00000018659
Pus10	ENSMUSG00000020280
Qrich1	ENSMUSG00000006673
Rbbp6	ENSMUSG00000030779
Rbm10	ENSMUSG00000031060
Rbm17	ENSMUSG00000037197
Rbm34	ENSMUSG00000033931
Rbm5	ENSMUSG00000032580
Rsl1d1	ENSMUSG00000005846
Safb	ENSMUSG00000071054
Sart1	ENSMUSG00000039148
Scly	ENSMUSG00000026307
Senp7	ENSMUSG00000052917
Sf3b1	ENSMUSG00000025982
Slu7	ENSMUSG00000020409
Smarcc1	ENSMUSG00000032481
Smc6	ENSMUSG00000020608
Snip1	ENSMUSG00000050213
Snrpa1	ENSMUSG00000030512
Snw1	ENSMUSG00000021039
Son	ENSMUSG00000022961
Spag7	ENSMUSG00000018287
Ssb	ENSMUSG00000068882
Sub1	ENSMUSG00000022205
Tcf20	ENSMUSG00000041852
Tdp1	ENSMUSG00000021177
Tfdp1	ENSMUSG00000038482
Tfip11	ENSMUSG00000029345
Thrap3	ENSMUSG00000043962
Timeless	ENSMUSG00000039994
Top2b	ENSMUSG00000017485
Trim2	ENSMUSG00000027993
Trim33	ENSMUSG00000033014
Trp53	ENSMUSG00000059552
Ubtf	ENSMUSG00000020923
Uhrf2	ENSMUSG00000024817
Utp14a	ENSMUSG00000063785
Utp20	ENSMUSG00000004356
Uty	ENSMUSG00000068457
Vat1	ENSMUSG00000034993
Wbp11	ENSMUSG00000030216
Wdhd1	ENSMUSG00000037572
Yeats2	ENSMUSG00000041215
Zc3h11a	ENSMUSG00000102976
Zc3h14	ENSMUSG00000021012
Zc3h18	ENSMUSG00000017478
Zeb2	ENSMUSG00000026872
Zfand6	ENSMUSG00000030629
Zfp512	ENSMUSG00000062761
Zfp637	ENSMUSG00000059689
Zfr	ENSMUSG00000022201
Zranb2	ENSMUSG00000028180
Zfp384	ENSMUSG00000038346
Ccnt1	ENSMUSG00000011960
U2af2	ENSMUSG00000030435
Pcnp	ENSMUSG00000071533
Ing3	ENSMUSG00000029670
Nktr	ENSMUSG00000032525
Setd2	ENSMUSG00000044791
Meaf6	ENSMUSG00000028863
2310036O22Rik	ENSMUSG00000041203
Nup153	ENSMUSG00000021374
Prpf31	ENSMUSG00000008373
Wac	ENSMUSG00000024283
Papola	ENSMUSG00000021111
Npat	ENSMUSG00000033054
Prr12	ENSMUSG00000046574
Cfdp1	ENSMUSG00000031954
Rsrc2	ENSMUSG00000029422
Srfbp1	ENSMUSG00000024528
Nipbl	ENSMUSG00000022141
Taf3	ENSMUSG00000025782
Zfp292	ENSMUSG00000039967
Fosl2	ENSMUSG00000029135
Ythdc1	ENSMUSG00000035851
Fus	ENSMUSG00000030795
Polb	ENSMUSG00000031536
Sbno1	ENSMUSG00000038095
Vezf1	ENSMUSG00000018377
Ash1l	ENSMUSG00000028053
Zcchc17	ENSMUSG00000028772
Ncoa3	ENSMUSG00000027678
Kat5	ENSMUSG00000024926
Brd8	ENSMUSG00000003778
Brpf1	ENSMUSG00000001632
Smek1	ENSMUSG00000041846
Junb	ENSMUSG00000052837
Rnps1	ENSMUSG00000034681
Hmgb2	ENSMUSG00000054717
Psip1	ENSMUSG00000028484
Hdgfrp2	ENSMUSG00000002833
Acin1	ENSMUSG00000022185
Nudc	ENSMUSG00000028851
Puf60	ENSMUSG00000002524
Tcof1	ENSMUSG00000024613
Rpl38	ENSMUSG00000057322
Ublcp1	ENSMUSG00000041231
Rps11	ENSMUSG00000003429
Bclaf1	ENSMUSG00000037608
Nop2	ENSMUSG00000038279
Hmgb3	ENSMUSG00000015217
Arcn1	ENSMUSG00000032096
Crabp2	ENSMUSG00000004885
Nasp	ENSMUSG00000028693
Sumo3	ENSMUSG00000020265
Ncoa6	ENSMUSG00000038369
B230219D22Rik	ENSMUSG00000045767
Smarce1	ENSMUSG00000037935
Rpl24	ENSMUSG00000098274
Chaf1a	ENSMUSG00000002835
Setd1a	ENSMUSG00000042308
Ep400	ENSMUSG00000029505
Poldip3	ENSMUSG00000041815
Rbm15	ENSMUSG00000048109
Terf2	ENSMUSG00000031921
Nvl	ENSMUSG00000026516
Rnaseh2b	ENSMUSG00000021932
Set	ENSMUSG00000054766
Hnrnpa1	ENSMUSG00000046434
Trim28	ENSMUSG00000005566
Ahdc1	ENSMUSG00000037692
Crabp1	ENSMUSG00000032291
Exosc8	ENSMUSG00000027752
Hist1h1b	ENSMUSG00000058773
Hist1h1c	ENSMUSG00000036181
Hist1h1d	ENSMUSG00000052565
Hist1h1e	ENSMUSG00000051627
Pten	ENSMUSG00000013663
Hmga1-rs1	ENSMUSG00000078249
Hmga1	ENSMUSG00000046711
Ahsa1	ENSMUSG00000021037
Wapal	ENSMUSG00000041408
Brpf3	ENSMUSG00000063952
Wdr33	ENSMUSG00000024400
Phip	ENSMUSG00000032253
Dnajb1	ENSMUSG00000005483
Tef	ENSMUSG00000022389
Cbx3	ENSMUSG00000029836
Tcerg1	ENSMUSG00000024498
Hnrnpc	ENSMUSG00000060373
Ugdh	ENSMUSG00000029201
Prrx1	ENSMUSG00000026586
Med13l	ENSMUSG00000018076
Mcm4	ENSMUSG00000022673
Ddx17	ENSMUSG00000055065
Gm6563	ENSMUSG00000051255
Sarnp	ENSMUSG00000078427
Ccdc12	ENSMUSG00000019659
Hnrnpab	ENSMUSG00000020358
Hnrnpa2b1	ENSMUSG00000004980
Rtf1	ENSMUSG00000027304
Eif5a	ENSMUSG00000078812
Ptms	ENSMUSG00000030122
Esco2	ENSMUSG00000022034
Cct6a	ENSMUSG00000029447
Hmg20b	ENSMUSG00000020232
Tpr	ENSMUSG00000006005
Homer3	ENSMUSG00000003573
Tmpo	ENSMUSG00000019961
Rps25	ENSMUSG00000009927
Fbn2	ENSMUSG00000024598
Hp1bp3	ENSMUSG00000028759
Glis3	ENSMUSG00000052942
Ddx5	ENSMUSG00000020719
Nudt12	ENSMUSG00000024228
Cast	ENSMUSG00000021585
Ftsj3	ENSMUSG00000020706
Nsun2	ENSMUSG00000021595
Hat1	ENSMUSG00000027018
Ddx10	ENSMUSG00000053289
Ptma	ENSMUSG00000026238
2700029M09Rik	ENSMUSG00000038005
Mbtd1	ENSMUSG00000059474
Glul	ENSMUSG00000026473
Ube2m	ENSMUSG00000005575
Trnt1	ENSMUSG00000013736
Hist1h1a	ENSMUSG00000049539
Scpep1	ENSMUSG00000000278
Atxn7l1	ENSMUSG00000020564
Ebna1bp2	ENSMUSG00000028729
Msl3	ENSMUSG00000031358
Pkn2	ENSMUSG00000004591
Csad	ENSMUSG00000023044
Thumpd1	ENSMUSG00000030942
P4ha1	ENSMUSG00000019916
Zfp503	ENSMUSG00000039081
Rpl26	ENSMUSG00000060938
Pdap1	ENSMUSG00000029623
Cks1b	ENSMUSG00000028044
Necap2	ENSMUSG00000028923
1810022K09Rik	ENSMUSG00000078784
Gm4540	ENSMUSG00000092072
