# Supplementary material for: Identifying Human SIRT1 Substrates by Integrating Heterogeneous Information from Various Sources
Source: Sci Rep. 2017 Jul 4;7:4614. doi: 10.1038/s41598-017-04847-7 (PMC5496887; doi:10.1038/s41598-017-04847-7)
Supplement: Supplementary file 10 — Table S10 [file 41598_2017_4847_MOESM10_ESM.xls]

## Sheet: Sheet1
Table S10. Prediction based on different classifiers (sequence and functions).
Machine learning package scikit-learn (scikit-learn-0.18) was used to construct models.
For Random Forests, the tree number was set to 100.
For Neural Networks, the neuron number of hidden layer was set to two times of neuron number of input layer plus one (Nhid=2*Nin+1).
The test strategy and coding manners are the same with predictions based on SVM.
Prediction Based on SVM with sequence and functional features
	Sensitivity	Specificity	MCC
seq	0.53	0.56	0.0996
seq+BP	0.53	0.84	0.4022
seq+CC	0.7	0.78	0.4786
seq+MF	0.6	0.84	0.4607
seq+Pfam	0.52	0.57	0.1014
seq+ppi	0.63	0.92	0.5762
all	0.71	0.92	0.6549
Prediction Based on Random Forests with sequence and functional features
	Sensitivity	Specificity	MCC
seq	0.6	0.51	0.1078
seq+BP	0.67	0.84	0.5274
seq+CC	0.83	0.84	0.67
seq+MF	0.73	0.87	0.6113
seq+Pfam	0.59	0.53	0.1136
seq+ppi	0.72	0.9	0.6323
all	0.76	0.91	0.6804
Prediction Based on Neural Networks with sequence and functional features
	Sensitivity	Specificity	MCC
seq	0.56	0.6	0.1599
seq+BP	0.58	0.86	0.4663
seq+CC	0.52	0.92	0.487
seq+MF	0.53	0.93	0.5054
seq+Pfam	0.55	0.6	0.1525
seq+ppi	0.53	0.95	0.5298
all	0.49	0.98	0.551
